# Supplementary material for: 2-[(2Z,3E)-2-Hy­droxy­imino-5-phenyl-2,3-dihydro-3-thienyl­idene]-2-phenyl­acetonitrile
Source: Acta Crystallogr Sect E Struct Rep Online. 2010 Jul 7;66(Pt 8):o1924. doi: 10.1107/S1600536810024955 (PMC3007389; doi:10.1107/S1600536810024955)
Supplement: Supplementary file 2 [file e-66-o1924-Isup2.hkl]

# 
# h,k,l, Fc-squared, Fo-squared, sigma(Fo-squared) and status flag 
# 
data_I
_shelx_title ' YT020263 in P2(1)/c' 
_shelx_refln_list_code          4 
_shelx_F_calc_maximum      152.27 
_exptl_crystal_F_000       632.00 
_reflns_d_resolution_high  0.8001 
 
loop_ 
 _symmetry_equiv_pos_as_xyz 
 'x, y, z' 
 '-x, y+1/2, -z+1/2' 
 '-x, -y, -z' 
 'x, -y-1/2, z-1/2' 
 
_cell_length_a     7.9826 
_cell_length_b    21.3400 
_cell_length_c     8.7253 
_cell_angle_alpha  90.000 
_cell_angle_beta   90.471 
_cell_angle_gamma  90.000 
 
_shelx_F_squared_multiplier     1.000 
 
loop_ 
 _refln_index_h 
 _refln_index_k 
 _refln_index_l 
 _refln_F_squared_calc 
 _refln_F_squared_meas 
 _refln_F_squared_sigma 
 _refln_observed_status 
   1   0   0     6008.85     3875.75   2060.78 o 
   2   0   0     2120.64     2229.09     13.66 o 
   3   0   0       13.57       23.34      4.59 o 
   4   0   0     1793.42     1950.60     18.03 o 
   5   0   0     1013.46     1102.13     15.66 o 
   6   0   0      336.23      337.45     10.82 o 
   7   0   0      522.98      537.29      9.66 o 
   8   0   0      111.96      117.38      6.40 o 
   9   0   0       19.61       17.15      5.24 o 
   1   1   0      466.50      466.46      6.67 o 
   2   1   0     1061.67     1063.87      6.93 o 
   3   1   0        2.90        5.82      3.16 o 
   4   1   0       73.32      102.14      4.02 o 
   5   1   0       84.99      106.29      4.44 o 
   6   1   0       42.86       36.52      3.32 o 
   7   1   0       24.25       28.21      3.33 o 
   8   1   0      138.21      131.94      4.60 o 
   9   1   0        3.23        2.70      3.68 o 
   1   2   0       42.29       43.54      1.01 o 
   2   2   0        2.35        3.63      1.30 o 
   3   2   0     1386.47     1412.30      9.07 o 
   4   2   0      899.90      980.67     20.80 o 
   5   2   0      512.01      545.23     10.20 o 
   6   2   0       46.15       41.61      3.49 o 
   7   2   0      725.07      755.17      9.39 o 
   8   2   0      141.33      133.36      4.63 o 
   9   2   0       53.57       43.10      4.03 o 
   1   3   0     3135.07     3098.76     18.96 o 
   2   3   0        2.74        1.37      1.15 o 
   3   3   0     2938.52     2957.45     24.22 o 
   4   3   0      929.03      909.87      7.87 o 
   5   3   0      448.53      464.75     11.64 o 
   6   3   0      517.13      515.72     10.52 o 
   7   3   0      114.40      113.68      4.68 o 
   8   3   0       14.26       12.99      3.27 o 
   9   3   0       20.45       19.65      3.67 o 
   0   4   0     1775.32     1686.39     39.06 o 
   1   4   0     3829.66     3761.48     26.44 o 
   2   4   0      669.04      650.61      4.17 o 
   3   4   0      274.39      307.01      9.04 o 
   4   4   0      559.10      620.16      5.74 o 
   5   4   0      255.35      271.15      4.75 o 
   6   4   0      184.48      192.86      4.77 o 
   7   4   0       35.19       29.78      3.49 o 
   8   4   0        1.03        0.79      3.11 o 
   9   4   0       20.68       20.44      4.74 o 
   1   5   0     2117.70     2013.80      7.62 o 
   2   5   0      369.87      382.26      2.17 o 
   3   5   0       45.11       30.43      1.89 o 
   4   5   0       75.44       69.34      2.85 o 
   5   5   0      114.41      117.43      3.44 o 
   6   5   0      184.46      186.55      4.65 o 
   7   5   0      187.67      175.18      5.03 o 
   8   5   0       79.33       65.49      4.18 o 
   9   5   0        7.33        8.38      4.58 o 
   0   6   0      206.13      197.74      5.44 o 
   1   6   0     1159.49     1105.89      5.54 o 
   2   6   0      367.19      338.98      2.56 o 
   3   6   0      248.68      244.30      2.44 o 
   4   6   0        3.56        4.14      1.87 o 
   5   6   0       17.24       15.71      2.27 o 
   6   6   0       46.29       42.66      3.07 o 
   7   6   0      234.67      243.41      5.51 o 
   8   6   0       20.06       13.22      4.84 o 
   9   6   0      115.46      130.64      6.36 o 
   1   7   0      116.96      127.64      3.74 o 
   2   7   0     1288.15     1295.31      8.31 o 
   3   7   0     1857.59     1986.40      8.09 o 
   4   7   0       89.48      101.79      2.46 o 
   5   7   0       79.25       82.73      3.27 o 
   6   7   0       12.17        9.81      2.55 o 
   7   7   0      231.39      215.73      6.88 o 
   8   7   0       21.80       15.01      5.19 o 
   9   7   0       48.35       52.78      5.35 o 
   0   8   0       41.48       34.47      4.39 o 
   1   8   0        8.00        9.50      1.98 o 
   2   8   0       63.10       58.67      1.74 o 
   3   8   0       19.75       18.33      1.16 o 
   4   8   0      856.05      883.38      5.82 o 
   5   8   0       44.40       44.68      2.76 o 
   6   8   0      617.10      609.45     14.43 o 
   7   8   0      339.11      351.58      8.99 o 
   8   8   0      116.42      122.56      6.96 o 
   9   8   0        2.73        0.56      4.49 o 
   1   9   0        2.21        3.32      1.88 o 
   2   9   0       16.13        7.16      1.57 o 
   3   9   0      650.38      637.49     11.94 o 
   4   9   0     1523.74     1622.95      7.48 o 
   5   9   0     1722.82     1767.57     24.44 o 
   6   9   0      261.38      298.58      5.04 o 
   7   9   0       69.40       55.89      5.52 o 
   8   9   0       52.04       51.81      5.88 o 
   9   9   0      102.12       94.67      5.87 o 
   0  10   0       25.36       29.01      4.23 o 
   1  10   0        0.05        1.46      1.92 o 
   2  10   0      751.19      821.04     10.68 o 
   3  10   0       55.87       64.37      1.65 o 
   4  10   0      212.82      243.36      2.74 o 
   5  10   0        3.70        2.82      1.86 o 
   6  10   0       90.98       63.55      6.50 o 
   7  10   0       90.13       83.79      5.79 o 
   8  10   0      126.49      125.82      7.36 o 
   9  10   0       13.38       12.09      4.63 o 
   1  11   0       24.48       17.85      2.22 o 
   2  11   0      146.27      144.86      3.31 o 
   3  11   0     1023.05     1020.05     16.01 o 
   4  11   0      331.91      332.68      4.40 o 
   5  11   0       42.08       38.19      1.94 o 
   6  11   0      219.52      200.00      8.79 o 
   7  11   0        2.24        1.83      4.65 o 
   8  11   0       27.46       15.88      4.45 o 
   9  11   0        0.10        2.52      4.67 o 
   0  12   0     2598.05     2660.28     15.20 o 
   1  12   0      772.84      748.94      6.78 o 
   2  12   0      249.78      240.24      4.13 o 
   3  12   0        0.64        1.35      1.62 o 
   4  12   0        1.74        1.33      1.84 o 
   5  12   0       24.14       22.54      3.12 o 
   6  12   0        8.60        4.30      5.17 o 
   7  12   0       27.03       22.67      4.10 o 
   8  12   0       43.62       44.57      5.05 o 
   1  13   0       12.24        3.66      2.33 o 
   2  13   0      176.27      169.75      3.82 o 
   3  13   0      297.47      286.86      4.66 o 
   4  13   0      177.99      196.34      3.58 o 
   5  13   0      211.20      206.99      3.83 o 
   6  13   0        4.86        4.95      3.98 o 
   7  13   0       64.47       63.25      4.73 o 
   8  13   0        1.66        1.91      4.51 o 
   0  14   0      819.49      830.44      9.65 o 
   1  14   0       50.70       48.00      2.98 o 
   2  14   0        0.79        3.31      2.24 o 
   3  14   0      482.44      514.25      6.28 o 
   4  14   0       73.50       75.24      2.80 o 
   5  14   0       25.69       27.22      2.78 o 
   6  14   0       76.00       76.60      5.40 o 
   7  14   0      137.73      133.38      5.80 o 
   8  14   0      126.30      133.41      6.40 o 
   1  15   0      299.87      308.61      5.37 o 
   2  15   0      689.33      719.81      7.72 o 
   3  15   0     1176.20     1206.42      9.49 o 
   4  15   0      329.68      359.73      9.17 o 
   5  15   0       73.09       69.70      3.78 o 
   6  15   0        2.57        0.54      4.20 o 
   7  15   0       11.57        9.60      4.84 o 
   8  15   0       86.89       95.86      8.25 o 
   0  16   0        3.60        3.40      3.49 o 
   1  16   0      236.74      247.08      6.17 o 
   2  16   0      119.29      129.80      4.07 o 
   3  16   0      255.95      250.59      5.19 o 
   4  16   0      160.90      169.34      4.42 o 
   5  16   0       47.91       52.51      3.63 o 
   6  16   0       63.01       66.46      5.65 o 
   7  16   0        0.39        1.58      4.91 o 
   1  17   0      136.68      127.97      4.39 o 
   2  17   0      684.92      714.51      8.08 o 
   3  17   0      131.83      116.66      4.22 o 
   4  17   0      222.64      250.75      5.89 o 
   5  17   0       12.22        9.58      7.39 o 
   6  17   0       83.45       94.03      6.31 o 
   7  17   0       18.46       15.23      8.06 o 
   0  18   0      259.80      280.93      7.20 o 
   1  18   0      807.74      855.31     14.62 o 
   2  18   0       31.61       35.16      3.46 o 
   3  18   0       23.72       20.43      3.15 o 
   4  18   0       34.37       29.84      3.15 o 
   5  18   0       12.78       18.83      7.46 o 
   6  18   0      289.40      331.59     14.58 o 
   7  18   0        8.36       10.42      7.87 o 
   1  19   0       69.79       71.83      3.66 o 
   2  19   0      110.37       88.32      4.20 o 
   3  19   0        0.29        2.34      3.79 o 
   4  19   0       33.83       24.98      3.97 o 
   5  19   0        3.46        6.10      6.80 o 
   6  19   0        1.01        1.22      7.29 o 
   7  19   0        0.26       -1.66      8.80 o 
   0  20   0      125.37      142.14      6.12 o 
   1  20   0        3.34        3.32      2.86 o 
   2  20   0       58.19       56.23      3.92 o 
   3  20   0       61.47       61.05      4.67 o 
   4  20   0       10.86        6.26      6.54 o 
   5  20   0        2.57       -0.82      7.16 o 
   6  20   0       42.35       31.36      9.39 o 
   1  21   0      200.81      211.54      7.28 o 
   2  21   0        0.11        0.45      3.25 o 
   3  21   0       10.05       11.33      3.18 o 
   4  21   0      151.86      151.16     10.79 o 
   5  21   0       15.98       13.29      8.34 o 
   6  21   0       33.49       34.76     10.12 o 
   0  22   0       93.33       86.51      5.86 o 
   1  22   0       55.46       49.55      3.82 o 
   2  22   0       11.75       11.80      3.25 o 
   3  22   0        6.33        4.26      4.03 o 
   4  22   0        0.65       -2.69      7.66 o 
   5  22   0       16.48       26.74      9.39 o 
   1  23   0       32.17       34.71      3.70 o 
   2  23   0      158.10      150.62      4.95 o 
   3  23   0       78.76       86.74      5.96 o 
   4  23   0       11.97       17.71      8.64 o 
   5  23   0       33.00       34.70     10.33 o 
   0  24   0       21.16       13.77      4.98 o 
   1  24   0       51.94       60.69      4.17 o 
   2  24   0        0.03        3.73      4.05 o 
   3  24   0        2.57        4.85      5.72 o 
   4  24   0        2.48       -0.47      9.01 o 
   1  25   0       32.59       36.04      4.03 o 
   2  25   0        2.98        0.45      4.21 o 
   3  25   0       11.08       10.72      6.71 o 
   0  26   0       70.57       65.88      6.40 o 
   1  26   0      104.97      111.23      6.17 o 
   2  26   0       25.07       20.31      4.88 o 
  -9   1   1       75.87       72.95      4.39 o 
  -8   1   1      254.51      276.41      6.75 o 
  -7   1   1      189.94      183.69     12.74 o 
  -6   1   1       41.18       42.91      4.46 o 
  -5   1   1        0.07        2.82      3.08 o 
  -4   1   1       57.83       64.30      3.61 o 
  -3   1   1     4457.87     4483.64     25.45 o 
  -2   1   1        0.64        3.24      0.96 o 
  -1   1   1      282.25      285.57      6.23 o 
   0   1   1     2209.04     2144.11     13.90 o 
   1   1   1       45.73       56.96      2.54 o 
   2   1   1     1024.01     1044.78     12.27 o 
   3   1   1        0.04        0.16      2.23 o 
   4   1   1      448.71      447.86      4.81 o 
   5   1   1       52.47       40.48      2.64 o 
   6   1   1        3.45        8.77      2.55 o 
   7   1   1     1196.37     1247.72     11.14 o 
   8   1   1       87.42       74.73      4.76 o 
   9   1   1       13.00       15.62      3.73 o 
  -9   2   1       78.82       76.92      4.49 o 
  -8   2   1        0.35        2.71      3.62 o 
  -7   2   1      238.54      238.60      5.77 o 
  -6   2   1     1724.11     1750.44     15.86 o 
  -5   2   1        1.19        2.41      3.42 o 
  -4   2   1      150.92      118.44      4.20 o 
  -3   2   1      456.32      432.35      6.01 o 
  -2   2   1       53.09       68.22      2.06 o 
  -1   2   1     3877.06     3746.52     13.40 o 
   0   2   1      547.77      392.58     69.75 o 
   1   2   1      360.19      328.75      2.92 o 
   2   2   1     1221.49     1218.77     17.31 o 
   3   2   1     2236.60     2283.03     11.07 o 
   4   2   1     3139.01     3366.37     16.30 o 
   5   2   1        6.07        3.89      2.22 o 
   6   2   1        3.43        3.88      2.50 o 
   7   2   1      282.78      290.38      5.47 o 
   8   2   1        1.17        3.62      3.12 o 
   9   2   1       81.40       85.73      4.59 o 
  -9   3   1        1.01        3.89      5.19 o 
  -8   3   1        0.74       -0.21      2.92 o 
  -7   3   1      258.88      261.61      5.93 o 
  -6   3   1      182.72      170.04      6.41 o 
  -5   3   1      538.90      600.73      8.96 o 
  -4   3   1      454.59      539.72     11.63 o 
  -3   3   1     1537.55     1648.07      9.59 o 
  -2   3   1       56.01       54.69      2.14 o 
  -1   3   1     3001.26     2887.45     22.58 o 
   0   3   1     7374.66     7175.46     58.32 o 
   1   3   1      162.41      165.73      5.55 o 
   2   3   1      267.38      266.17      2.31 o 
   3   3   1     1279.53     1313.26     15.52 o 
   4   3   1        1.11        7.94      2.39 o 
   5   3   1      115.82      121.22      3.28 o 
   6   3   1       83.95       84.36      4.17 o 
   7   3   1       15.76       12.79      3.05 o 
   8   3   1        2.30        4.88      3.19 o 
   9   3   1       64.47       47.31      4.19 o 
  -9   4   1        0.01        0.07      5.58 o 
  -8   4   1        3.19        2.52      2.92 o 
  -7   4   1      335.61      354.34      6.55 o 
  -6   4   1     1186.11     1174.65      9.77 o 
  -5   4   1       42.16       31.05      3.67 o 
  -4   4   1       98.52       79.64      3.40 o 
  -3   4   1      323.29      278.63      3.49 o 
  -2   4   1      862.01      852.37      5.78 o 
  -1   4   1        0.60        2.91      1.89 o 
   0   4   1     3858.06     3827.85     35.11 o 
   1   4   1    10625.59    10304.00     96.28 o 
   2   4   1      720.15      717.78      3.90 o 
   3   4   1      777.53      769.31      8.64 o 
   4   4   1       67.17       58.61      3.27 o 
   5   4   1       26.44       30.20      2.98 o 
   6   4   1       13.96       13.55      2.58 o 
   7   4   1      278.86      285.85      5.43 o 
   8   4   1       31.34       30.09      3.55 o 
   9   4   1       13.87       12.08      4.43 o 
  -9   5   1       36.81       38.82      6.27 o 
  -8   5   1        7.15        8.90      3.56 o 
  -7   5   1        6.55        2.67      2.58 o 
  -6   5   1      193.64      199.33      6.05 o 
  -5   5   1      160.09      158.01      3.88 o 
  -4   5   1       58.77       54.93      2.11 o 
  -3   5   1     2642.97     2918.66     22.57 o 
  -2   5   1     1392.16     1343.40      9.99 o 
  -1   5   1     7130.90     6988.02     61.30 o 
   0   5   1      887.67      855.86      6.55 o 
   1   5   1     1635.36     1648.54      6.36 o 
   2   5   1        5.06        6.48      0.97 o 
   3   5   1     1915.56     1999.20     19.04 o 
   4   5   1      279.15      290.56      4.79 o 
   5   5   1      432.12      439.26      8.45 o 
   6   5   1      440.97      452.31      6.44 o 
   7   5   1      255.85      259.75      5.23 o 
   8   5   1        8.35        7.34      3.02 o 
   9   5   1        5.38        1.22      4.36 o 
  -9   6   1       13.40       20.00      5.79 o 
  -8   6   1        4.91        4.30      3.68 o 
  -7   6   1       39.95       36.24      2.99 o 
  -6   6   1       23.55       24.27      2.58 o 
  -5   6   1       87.55       84.43      2.39 o 
  -4   6   1      622.26      685.42      8.19 o 
  -3   6   1       43.35       32.34      1.15 o 
  -2   6   1     1581.99     1676.20      7.69 o 
  -1   6   1     1336.15     1303.48     10.04 o 
   0   6   1     1019.11     1083.54      7.75 o 
   1   6   1      321.03      326.92     13.08 o 
   2   6   1       90.18       80.80      1.32 o 
   3   6   1      738.53      732.98      5.11 o 
   4   6   1      220.73      230.77      4.34 o 
   5   6   1       11.85        5.42      2.53 o 
   6   6   1       18.85       17.03      2.79 o 
   7   6   1       18.78       18.10      2.99 o 
   8   6   1       26.05       24.19      3.67 o 
   9   6   1        8.26        6.46      4.61 o 
  -9   7   1       94.78       96.43      7.41 o 
  -8   7   1        0.70        2.50      3.75 o 
  -7   7   1      385.10      419.11     10.89 o 
  -6   7   1      281.48      292.29      4.52 o 
  -5   7   1       12.33       11.45      1.92 o 
  -4   7   1      483.89      508.26      3.70 o 
  -3   7   1      815.80      877.39      5.45 o 
  -2   7   1     7591.17     7654.43     54.48 o 
  -1   7   1       17.71       19.54      2.26 o 
   0   7   1       60.81       79.96      3.32 o 
   1   7   1     1647.95     1746.73     22.25 o 
   2   7   1      175.00      167.10      2.26 o 
   3   7   1       46.92       44.33      1.51 o 
   4   7   1     1335.30     1307.06      9.24 o 
   5   7   1      137.48      143.01      9.34 o 
   6   7   1      179.88      185.65      5.50 o 
   7   7   1       36.61       29.23      3.45 o 
   8   7   1       58.29       50.52      4.93 o 
   9   7   1       19.91       16.88      4.89 o 
  -9   8   1        2.24        3.18      4.40 o 
  -8   8   1        5.64        9.84      3.91 o 
  -7   8   1      157.40      149.00      5.36 o 
  -6   8   1      500.27      511.05      5.51 o 
  -5   8   1      803.33      784.41      9.62 o 
  -4   8   1      303.41      299.07      2.65 o 
  -3   8   1       20.12       12.39      1.28 o 
  -2   8   1      449.38      488.97      4.01 o 
  -1   8   1     1636.13     1691.12      8.24 o 
   0   8   1      575.96      561.98      6.61 o 
   1   8   1     1784.06     1852.54      9.18 o 
   2   8   1     3231.54     3264.14     18.00 o 
   3   8   1      965.05      975.75      4.92 o 
   4   8   1      220.04      225.35      3.50 o 
   5   8   1        3.62        6.26      2.32 o 
   6   8   1      391.33      382.54      6.70 o 
   7   8   1      242.40      242.33      5.81 o 
   8   8   1        1.84        1.02      4.07 o 
   9   8   1       31.53       30.93      4.95 o 
  -9   9   1        5.66        3.00      4.52 o 
  -8   9   1       11.05        7.53      4.10 o 
  -7   9   1       18.84       20.40      3.83 o 
  -6   9   1       49.89       45.47      4.08 o 
  -5   9   1      604.91      607.60      6.42 o 
  -4   9   1       52.72       61.50      3.01 o 
  -3   9   1        0.82       -0.06      1.30 o 
  -2   9   1      840.24      926.94      7.10 o 
  -1   9   1      936.15     1003.86      6.82 o 
   0   9   1      135.45      133.86      4.01 o 
   1   9   1     1072.95     1200.04     10.47 o 
   2   9   1       43.44       61.89      2.41 o 
   3   9   1       36.66       40.08      1.72 o 
   4   9   1        4.04        5.93      1.65 o 
   5   9   1      172.29      177.77      4.33 o 
   6   9   1      164.48      167.57      4.88 o 
   7   9   1       19.76       12.53      4.60 o 
   8   9   1       16.53       13.12      4.34 o 
   9   9   1       13.14        5.57      4.72 o 
  -9  10   1        6.34        3.36      4.49 o 
  -8  10   1       24.53       27.66      4.46 o 
  -7  10   1       75.03       70.07      4.69 o 
  -6  10   1      517.55      515.83     13.00 o 
  -5  10   1      165.12      160.32      4.04 o 
  -4  10   1      296.34      289.28      5.66 o 
  -3  10   1       79.92       74.42      2.47 o 
  -2  10   1      196.87      202.98      3.40 o 
  -1  10   1      264.23      281.17      4.19 o 
   0  10   1     4402.65     4661.40     36.09 o 
   1  10   1      611.40      646.27      6.44 o 
   2  10   1     1531.10     1502.34     12.70 o 
   3  10   1     1197.03     1243.67      7.60 o 
   4  10   1      214.21      193.42      2.80 o 
   5  10   1       31.67       25.86      2.65 o 
   6  10   1      266.00      278.39      6.25 o 
   7  10   1      316.45      324.94      8.50 o 
   8  10   1      130.73      136.59      7.71 o 
   9  10   1       13.21       14.16      5.04 o 
  -9  11   1       19.04       14.72      4.94 o 
  -8  11   1      161.67      175.08      7.27 o 
  -7  11   1        1.54        2.14      4.38 o 
  -6  11   1       14.51       13.79      3.70 o 
  -5  11   1      200.52      224.28      5.11 o 
  -4  11   1      221.20      223.43      4.17 o 
  -3  11   1      381.23      375.36      6.96 o 
  -2  11   1     1230.98     1231.60     14.82 o 
  -1  11   1     2200.20     2318.70     12.55 o 
   0  11   1      160.21      142.15      3.65 o 
   1  11   1       99.66      104.34      3.43 o 
   2  11   1      197.51      207.43      4.03 o 
   3  11   1      102.89      121.06      2.71 o 
   4  11   1       79.52       78.24      2.11 o 
   5  11   1      199.14      198.44      4.40 o 
   6  11   1        8.85        5.64      4.60 o 
   7  11   1       47.49       42.89      6.42 o 
   8  11   1       87.69       84.98      5.69 o 
   9  11   1        2.27        6.80      6.90 o 
  -8  12   1        1.20        5.09      4.29 o 
  -7  12   1       26.11       26.67      4.27 o 
  -6  12   1      464.98      432.20      8.66 o 
  -5  12   1      236.19      237.06      6.54 o 
  -4  12   1      211.94      196.79      3.37 o 
  -3  12   1       20.38       19.83      1.93 o 
  -2  12   1       80.38       78.28      1.75 o 
  -1  12   1       99.33      107.10      3.36 o 
   0  12   1      176.07      219.96      4.37 o 
   1  12   1       80.60       76.74      3.29 o 
   2  12   1      703.17      764.47      9.85 o 
   3  12   1      236.17      247.09      4.46 o 
   4  12   1       33.56       29.50      2.21 o 
   5  12   1       10.57        7.45      1.97 o 
   6  12   1      165.10      169.17      7.84 o 
   7  12   1        0.41        6.80      5.58 o 
   8  12   1        0.00        6.35      8.88 o 
  -8  13   1       64.15       59.58      5.38 o 
  -7  13   1        1.15        3.89      4.66 o 
  -6  13   1       54.95       55.28      3.53 o 
  -5  13   1        0.24        0.91      2.92 o 
  -4  13   1        4.42        5.10      1.82 o 
  -3  13   1      222.39      212.03      4.16 o 
  -2  13   1        1.24        4.06      2.48 o 
  -1  13   1        9.14        3.00      2.37 o 
   0  13   1      327.10      312.95      5.18 o 
   1  13   1       86.93       92.94      4.80 o 
   2  13   1      121.59      134.80      3.88 o 
   3  13   1      255.06      253.13      5.38 o 
   4  13   1       16.73       12.13      2.05 o 
   5  13   1      346.81      351.18      8.00 o 
   6  13   1      332.97      359.41     10.47 o 
   7  13   1      349.38      368.22     11.44 o 
   8  13   1       51.49       52.42     10.09 o 
  -8  14   1       84.96       86.32      5.88 o 
  -7  14   1      205.38      206.36      6.74 o 
  -6  14   1      111.71      114.47      4.20 o 
  -5  14   1      174.94      195.44      5.95 o 
  -4  14   1      112.64      102.53      3.00 o 
  -3  14   1        3.70        8.24      2.27 o 
  -2  14   1      260.22      273.81      8.19 o 
  -1  14   1      141.84      149.93      4.07 o 
   0  14   1      429.20      438.79      6.22 o 
   1  14   1      112.18      128.13      3.34 o 
   2  14   1      136.68      103.84      3.78 o 
   3  14   1       32.09       29.64      2.80 o 
   4  14   1      815.82      857.28      8.47 o 
   5  14   1      170.91      179.67      5.20 o 
   6  14   1       22.28       12.41      5.14 o 
   8  14   1       39.15       28.79      9.99 o 
  -8  15   1        3.42        2.61      4.97 o 
  -7  15   1       14.49       16.68      4.39 o 
  -6  15   1       57.79       52.74      4.09 o 
  -5  15   1        4.36        5.51      3.13 o 
  -4  15   1        0.27        1.32      2.18 o 
  -3  15   1       42.99       34.73      2.87 o 
  -2  15   1        3.06        0.94      2.57 o 
  -1  15   1       47.85       42.34      3.14 o 
   0  15   1      460.81      502.61      6.84 o 
   1  15   1       31.05       40.52      2.99 o 
   2  15   1       80.29       79.88      3.31 o 
   3  15   1       10.77        4.69      2.52 o 
   4  15   1        0.79       -0.23      2.53 o 
   5  15   1       58.48       51.23      3.76 o 
   6  15   1       59.89       54.01      5.84 o 
   8  15   1        7.02        6.36      6.39 o 
  -7  16   1       24.66       30.02      4.87 o 
  -6  16   1        4.08        5.65      3.33 o 
  -5  16   1      100.42      102.85      4.53 o 
  -4  16   1       99.55       90.51      3.64 o 
  -3  16   1       27.59       22.64      2.81 o 
  -2  16   1      703.13      736.60      8.55 o 
  -1  16   1        3.96        6.08      2.83 o 
   0  16   1       80.55       84.87      3.33 o 
   1  16   1      165.57      151.12      3.84 o 
   2  16   1        0.07       -0.30      2.43 o 
   3  16   1      376.69      360.25      5.75 o 
   4  16   1       91.09      104.88      4.00 o 
   5  16   1        4.44        5.43      3.97 o 
  -7  17   1        6.84        3.68      4.45 o 
  -6  17   1        0.02        2.72      4.73 o 
  -5  17   1       19.66       21.10      4.32 o 
  -4  17   1       55.99       48.78      4.59 o 
  -3  17   1      934.81     1011.76     21.76 o 
  -2  17   1      470.38      477.41      7.06 o 
  -1  17   1      187.38      186.88      5.74 o 
   0  17   1        1.59        0.61      2.58 o 
   1  17   1      425.22      457.85      6.00 o 
   2  17   1        0.00        0.84      2.59 o 
   3  17   1     1138.75     1235.57     10.19 o 
   4  17   1       22.60       23.26      6.51 o 
   5  17   1      116.12      125.90     10.54 o 
   6  17   1      133.13      141.88     11.00 o 
   7  17   1        0.01        3.51      8.05 o 
  -7  18   1        0.66        3.78      4.50 o 
  -6  18   1        0.01        1.67      7.13 o 
  -5  18   1       41.31       39.53      4.91 o 
  -4  18   1      159.30      153.13      6.35 o 
  -3  18   1       18.32        8.64      3.03 o 
  -2  18   1       28.81       25.53      3.45 o 
  -1  18   1        3.66        6.13      2.94 o 
   0  18   1      133.08      148.56      4.10 o 
   1  18   1      358.49      371.42      5.73 o 
   2  18   1        7.67        7.38      2.79 o 
   3  18   1        7.54        3.01      2.86 o 
   4  18   1      114.28      100.61      5.61 o 
   5  18   1       63.98       65.11      9.34 o 
   6  18   1       17.10        9.25      7.84 o 
   7  18   1        1.92        0.57      8.27 o 
  -6  19   1       28.40       30.59      8.86 o 
  -5  19   1        6.49        8.74      7.32 o 
  -4  19   1      290.31      324.42      9.48 o 
  -3  19   1      182.98      196.13      5.20 o 
  -2  19   1      773.30      824.20      9.87 o 
  -1  19   1       61.54       57.31      3.76 o 
   0  19   1        0.23        4.72      2.70 o 
   1  19   1        0.61        1.14      2.68 o 
   2  19   1      126.59      121.78      4.05 o 
   3  19   1      398.12      392.28      9.86 o 
   4  19   1       24.48       29.68      4.54 o 
   5  19   1       89.83       89.55      9.81 o 
   6  19   1      103.31      106.36     10.79 o 
  -6  20   1       72.32       79.93     10.09 o 
  -5  20   1      209.71      252.46     13.56 o 
  -4  20   1        5.82        4.63      4.50 o 
  -3  20   1        7.36        6.91      3.05 o 
  -2  20   1      212.87      220.70      5.86 o 
  -1  20   1       96.76      101.56      4.64 o 
   0  20   1       23.62       24.59      3.08 o 
   1  20   1       20.81       22.41      3.08 o 
   2  20   1       90.53      101.55      4.03 o 
   3  20   1      250.25      245.22      7.88 o 
   4  20   1      155.83      166.50      6.90 o 
   5  20   1       21.05       18.59      7.87 o 
   6  20   1       44.55       33.16      9.11 o 
  -6  21   1        6.32        6.98      8.72 o 
  -5  21   1        5.92        7.30      7.25 o 
  -4  21   1       45.62       43.23      5.30 o 
  -3  21   1       41.92       28.07      3.56 o 
  -2  21   1       99.35      102.83      5.06 o 
  -1  21   1      190.47      195.84      5.02 o 
   0  21   1       65.33       58.32      3.67 o 
   1  21   1      103.75      103.57      4.17 o 
   2  21   1       40.50       39.76      3.54 o 
   3  21   1        0.17        0.51      4.31 o 
   4  21   1       32.14       30.14      4.79 o 
   5  21   1       26.85       28.54      8.24 o 
   6  21   1        0.02        0.72      8.32 o 
  -5  22   1       63.79       80.25     10.89 o 
  -4  22   1       14.88       15.24      7.51 o 
  -3  22   1        0.02        0.25      4.45 o 
  -2  22   1        0.19        3.89      6.24 o 
  -1  22   1      177.45      189.26      5.19 o 
   0  22   1       93.14       99.90      4.28 o 
   1  22   1      164.00      180.48      5.03 o 
   2  22   1      269.68      305.47      7.46 o 
   3  22   1       54.37       49.36      4.70 o 
   4  22   1        7.03        5.03      7.16 o 
   5  22   1       18.65       19.25      8.63 o 
  -4  23   1        2.26        2.70      8.40 o 
  -3  23   1       45.20       43.96      5.37 o 
  -2  23   1      110.21      113.44      5.12 o 
  -1  23   1       87.72       94.89      4.53 o 
   0  23   1      205.47      212.01      5.53 o 
   1  23   1       14.84       15.57      3.49 o 
   2  23   1        0.86        0.16      4.02 o 
   3  23   1       11.35       10.97      4.07 o 
   4  23   1       19.08       15.74      8.61 o 
  -4  24   1        6.04       10.35      8.04 o 
  -3  24   1        0.83        5.18      8.11 o 
  -2  24   1       56.26       46.64      4.01 o 
  -1  24   1       21.66       21.74      3.74 o 
   0  24   1       33.32       36.63      3.92 o 
   1  24   1       21.27       19.29      4.53 o 
   2  24   1       26.66       30.90      4.63 o 
   3  24   1       15.65       13.83      4.33 o 
   4  24   1       34.58       31.77      7.10 o 
  -3  25   1       76.53       79.80     10.22 o 
  -2  25   1        5.10        6.30      3.52 o 
  -1  25   1       24.28       28.28      3.96 o 
   0  25   1        9.21       11.24      3.66 o 
   1  25   1        6.41        7.45      4.41 o 
   2  25   1       54.81       48.49      5.15 o 
   3  25   1        8.21       13.17      4.76 o 
  -2  26   1       16.55       14.24      6.12 o 
  -1  26   1       58.55       60.76      4.53 o 
   0  26   1       26.79       34.40      4.81 o 
   1  26   1       34.47       33.96      5.01 o 
   2  26   1        1.74        3.74      5.33 o 
  -9   0   2      170.50      198.75     12.71 o 
  -8   0   2        1.38        4.47      6.27 o 
  -7   0   2        4.24        3.79      6.26 o 
  -6   0   2     2631.07     2566.24     33.27 o 
  -5   0   2      489.71      460.93      7.34 o 
  -4   0   2      511.34      508.87      5.66 o 
  -3   0   2     3405.70     3570.51     27.40 o 
  -2   0   2      631.61      584.02      4.43 o 
  -1   0   2     3416.07     3291.58     11.50 o 
   0   0   2    13233.47    13108.77     69.90 o 
   1   0   2     6211.94     6147.80     57.55 o 
   2   0   2     1305.46     1262.44     12.44 o 
   3   0   2       70.27       77.26      5.17 o 
   4   0   2     1075.65      957.01     13.73 o 
   5   0   2      432.25      508.76     18.11 o 
   6   0   2       11.38        9.10      3.67 o 
   7   0   2       48.87       54.81      4.94 o 
   8   0   2      190.21      181.39      7.30 o 
   9   0   2      135.92      125.26      7.30 o 
  -9   1   2        8.72       10.22      4.34 o 
  -8   1   2      109.07       92.46      6.27 o 
  -7   1   2       11.88       12.13      2.86 o 
  -6   1   2      116.73      115.21      3.50 o 
  -5   1   2        1.09        1.34      1.54 o 
  -4   1   2       17.50       22.00      1.46 o 
  -3   1   2        1.76        3.11      1.07 o 
  -2   1   2      135.30      142.86      1.93 o 
  -1   1   2     1115.74     1090.99      5.90 o 
   0   1   2     4090.63     3962.36     31.76 o 
   1   1   2    14683.00    14122.20     76.80 o 
   2   1   2     1972.20     1992.44     11.03 o 
   3   1   2        6.45        6.05      2.51 o 
   4   1   2      235.13      254.46      6.77 o 
   5   1   2       21.36       21.65      2.46 o 
   6   1   2      197.91      214.18      4.49 o 
   7   1   2       47.76       43.60      5.02 o 
   8   1   2        0.96        1.84      3.24 o 
   9   1   2        9.10       11.12      3.63 o 
  -9   2   2       25.81       17.71      6.06 o 
  -8   2   2        0.51       -0.15      4.72 o 
  -7   2   2       37.33       27.51      3.33 o 
  -6   2   2      435.78      422.94      4.37 o 
  -5   2   2      364.68      350.76      3.56 o 
  -4   2   2      802.21      810.89      7.44 o 
  -3   2   2     3166.77     3384.13     12.42 o 
  -2   2   2      323.81      354.44      2.32 o 
  -1   2   2     4072.01     4003.88     31.49 o 
   0   2   2     3112.07     3213.69     20.45 o 
   1   2   2    22621.86    21492.32    104.84 o 
   2   2   2      192.82      198.46      4.19 o 
   3   2   2       31.64       29.24      2.17 o 
   4   2   2      475.50      464.12      8.70 o 
   5   2   2       88.39       95.35      3.55 o 
   6   2   2        1.00        4.63      2.56 o 
   7   2   2       36.26       31.20      3.26 o 
   8   2   2        0.14        1.24      3.26 o 
   9   2   2       23.02       24.75      3.94 o 
  -9   3   2      182.91      205.57      8.80 o 
  -8   3   2      173.99      161.31      8.82 o 
  -7   3   2       45.57       39.75      3.65 o 
  -6   3   2      365.49      348.57      6.00 o 
  -5   3   2      270.90      279.60      4.69 o 
  -4   3   2      390.17      410.68      4.75 o 
  -3   3   2       77.35       58.84      2.47 o 
  -2   3   2     1322.10     1302.08      4.35 o 
  -1   3   2      441.41      405.18      3.61 o 
   0   3   2       42.05       44.48      1.16 o 
   1   3   2    23186.42    21643.29    243.22 o 
   2   3   2       72.53       81.76      1.90 o 
   3   3   2     1081.72     1102.80      6.81 o 
   4   3   2      199.82      218.36      4.02 o 
   5   3   2      129.05      126.68      3.77 o 
   6   3   2      273.97      301.08      5.83 o 
   7   3   2      177.16      180.75      4.70 o 
   8   3   2      300.92      348.03      6.41 o 
   9   3   2       20.86       13.68      3.73 o 
  -9   4   2       38.72       35.18      6.33 o 
  -8   4   2       15.23        9.74      4.75 o 
  -7   4   2      781.37      794.71     16.69 o 
  -6   4   2      122.20      119.45      4.20 o 
  -5   4   2       81.95       96.67      5.41 o 
  -4   4   2        5.72        3.75      1.92 o 
  -3   4   2      120.00      121.83      2.69 o 
  -2   4   2      111.88      117.36      1.59 o 
  -1   4   2      728.18      727.79      4.92 o 
   0   4   2     9921.37     9680.91     46.01 o 
   1   4   2     3718.77     3754.52     13.91 o 
   2   4   2      132.31      150.29      4.41 o 
   3   4   2      250.25      214.51      3.53 o 
   4   4   2      143.03      147.75      5.29 o 
   5   4   2        8.33        9.71      2.86 o 
   6   4   2       98.01      107.38      4.01 o 
   7   4   2        9.98       11.04      3.01 o 
   8   4   2        0.56        1.11      3.38 o 
   9   4   2        1.07        1.62      3.91 o 
  -9   5   2       27.88       26.85      6.26 o 
  -8   5   2        1.07        2.49      3.59 o 
  -7   5   2       71.89       66.36      4.96 o 
  -6   5   2       18.57       18.02      3.17 o 
  -5   5   2      304.35      298.97      5.43 o 
  -4   5   2        4.40        5.42      1.98 o 
  -3   5   2     1771.22     1936.30      8.91 o 
  -2   5   2      194.20      234.56      2.38 o 
  -1   5   2     1217.31     1255.40      4.89 o 
   0   5   2        6.36        4.84      1.42 o 
   1   5   2     1601.73     1617.36      7.00 o 
   2   5   2     1991.05     2050.64      6.40 o 
   3   5   2      112.42      104.66      1.62 o 
   4   5   2        8.84       10.75      2.12 o 
   5   5   2      816.29      849.16      7.81 o 
   6   5   2       92.27       84.58      3.80 o 
   7   5   2      407.92      391.90      6.14 o 
   8   5   2      502.72      537.83      7.65 o 
   9   5   2        3.43        4.36      4.49 o 
  -9   6   2        7.59        5.49      6.04 o 
  -8   6   2        0.00        0.17      4.34 o 
  -7   6   2       41.43       41.43      3.93 o 
  -6   6   2      135.81      131.40      3.52 o 
  -5   6   2     1312.14     1331.99     17.72 o 
  -4   6   2      627.76      614.57      5.86 o 
  -3   6   2     1458.02     1537.52      5.58 o 
  -2   6   2     3823.93     3910.55     12.85 o 
  -1   6   2      119.02      125.69      2.66 o 
   0   6   2     2051.16     1970.30      9.76 o 
   1   6   2       53.47       40.43      2.15 o 
   2   6   2      453.46      507.77      7.59 o 
   3   6   2     1199.97     1184.45      8.77 o 
   4   6   2      930.63      979.71      9.32 o 
   5   6   2      286.49      311.55     10.17 o 
   6   6   2      215.27      218.47      7.68 o 
   7   6   2       19.32       22.94      3.18 o 
   8   6   2       10.74       11.52      3.49 o 
   9   6   2        4.29        3.86      4.32 o 
  -9   7   2      113.23      130.27      8.18 o 
  -8   7   2       58.99       56.76      4.65 o 
  -7   7   2      123.75      130.73      5.11 o 
  -6   7   2       63.17       60.92      2.78 o 
  -5   7   2       29.10       25.28      1.93 o 
  -4   7   2       25.09       21.67      1.05 o 
  -3   7   2     1223.43     1382.11      8.02 o 
  -2   7   2      107.02       91.38      2.61 o 
  -1   7   2      159.73      192.33      4.33 o 
   0   7   2      438.47      497.93      4.74 o 
   1   7   2      980.36     1004.43      4.06 o 
   2   7   2      557.21      553.96      3.74 o 
   3   7   2       19.87       19.73      1.56 o 
   4   7   2      313.99      313.25      4.52 o 
   5   7   2       93.08       89.25      4.29 o 
   6   7   2      383.96      386.15      6.23 o 
   7   7   2       18.05       13.00      2.92 o 
   8   7   2        1.57       -0.90      3.13 o 
   9   7   2        6.01        2.65      4.68 o 
  -9   8   2        0.83        4.23      6.11 o 
  -8   8   2       18.00       19.15      4.24 o 
  -7   8   2       60.04       65.10      4.39 o 
  -6   8   2      310.30      286.59      6.33 o 
  -5   8   2      268.22      260.91      3.05 o 
  -4   8   2      114.04      104.57      3.46 o 
  -3   8   2      136.71      128.56      2.29 o 
  -2   8   2       14.28        9.97      1.54 o 
  -1   8   2      428.64      442.18      4.10 o 
   0   8   2      167.29      170.34      3.24 o 
   1   8   2      106.90      108.38      2.57 o 
   2   8   2       77.50       72.04      2.65 o 
   3   8   2        0.18        0.96      1.34 o 
   4   8   2      211.80      202.04      3.32 o 
   5   8   2      421.24      420.27      8.68 o 
   6   8   2      147.21      144.28      4.32 o 
   7   8   2        4.27        4.65      3.04 o 
   8   8   2       11.39        8.78      4.06 o 
   9   8   2        7.59        6.77      6.54 o 
  -9   9   2       29.98       25.25      6.23 o 
  -8   9   2      253.23      279.54      7.41 o 
  -7   9   2      169.08      178.81      8.32 o 
  -6   9   2      688.15      694.59      9.56 o 
  -5   9   2       12.19       11.23      2.58 o 
  -4   9   2       16.48       20.57      2.46 o 
  -3   9   2      100.41      111.33      2.01 o 
  -2   9   2      912.23      915.34     10.40 o 
  -1   9   2      523.16      429.23      4.22 o 
   0   9   2      354.99      324.39      4.29 o 
   1   9   2      217.02      210.22      4.89 o 
   2   9   2       81.33       67.00      2.64 o 
   3   9   2       71.07       91.44      2.40 o 
   4   9   2      200.39      216.53      3.69 o 
   5   9   2       48.59       40.70      2.81 o 
   6   9   2       54.83       54.25      3.33 o 
   7   9   2       68.26       65.44      3.90 o 
   8   9   2       22.57       18.14      4.08 o 
   9   9   2       28.94       23.10      6.82 o 
  -9  10   2        1.15        5.77      5.99 o 
  -8  10   2       12.79       12.78      4.29 o 
  -7  10   2      187.83      180.90      6.01 o 
  -6  10   2        3.86        9.94      3.04 o 
  -5  10   2        1.50        0.20      2.61 o 
  -4  10   2      316.89      315.73      4.91 o 
  -3  10   2      308.99      346.35      3.72 o 
  -2  10   2      404.93      385.49      4.20 o 
  -1  10   2      490.30      538.07      4.91 o 
   0  10   2       21.03       22.02      2.23 o 
   1  10   2      496.34      513.56      7.42 o 
   2  10   2       20.48       33.95      1.74 o 
   3  10   2        0.06        1.14      0.88 o 
   4  10   2      225.89      228.95      4.28 o 
   5  10   2      896.58      946.17      8.21 o 
   6  10   2      530.50      563.84      7.23 o 
   7  10   2       85.21       73.12      5.47 o 
   8  10   2        2.49        7.62      6.03 o 
   9  10   2      137.77      149.44      9.62 o 
  -8  11   2       34.84       33.12      4.73 o 
  -7  11   2        5.22        0.42      3.90 o 
  -6  11   2      412.53      412.13      6.53 o 
  -5  11   2      267.59      224.72      7.20 o 
  -4  11   2        9.31        7.64      1.00 o 
  -3  11   2       25.49       25.03      1.88 o 
  -2  11   2      535.23      623.76      6.11 o 
  -1  11   2      212.81      208.25      3.49 o 
   0  11   2       33.20       28.52      2.42 o 
   1  11   2      964.38      961.73     10.16 o 
   2  11   2      369.20      379.38      4.53 o 
   3  11   2       25.60       24.65      2.02 o 
   4  11   2        4.35        5.49      1.96 o 
   5  11   2      225.90      213.09      4.91 o 
   6  11   2        9.90       13.20      3.70 o 
   7  11   2       38.55       35.14      4.78 o 
   8  11   2        0.04       -0.50      5.60 o 
  -8  12   2       12.79        7.51      4.27 o 
  -7  12   2       17.01       17.92      4.07 o 
  -6  12   2      140.29      134.95      4.50 o 
  -5  12   2       16.09        9.49      2.80 o 
  -4  12   2      624.71      626.54      4.89 o 
  -3  12   2      729.64      725.45      5.90 o 
  -2  12   2      514.81      461.93     13.39 o 
  -1  12   2      576.86      612.38      4.99 o 
   0  12   2       28.77       20.89      2.42 o 
   1  12   2      105.96       92.09      3.05 o 
   2  12   2      336.22      361.41      4.87 o 
   3  12   2      254.11      261.51      5.48 o 
   4  12   2     1146.55     1167.23     12.90 o 
   5  12   2      240.96      257.44      4.46 o 
   6  12   2       21.86       19.61      4.14 o 
   7  12   2        1.11        5.25      7.21 o 
   8  12   2        6.99       11.83      9.12 o 
  -8  13   2       93.68      102.56      6.03 o 
  -7  13   2        3.56        5.71      3.98 o 
  -6  13   2       15.86       15.69      3.21 o 
  -5  13   2       72.91       66.94      3.55 o 
  -4  13   2       26.74       29.43      1.93 o 
  -3  13   2      199.84      190.82      3.63 o 
  -2  13   2       25.88       22.21      1.18 o 
  -1  13   2      137.87      122.94      3.64 o 
   0  13   2      176.45      171.89      3.97 o 
   1  13   2        7.85        4.15      2.36 o 
   2  13   2       69.64       65.18      2.91 o 
   3  13   2      128.33      122.31      3.55 o 
   4  13   2      666.47      722.55      8.58 o 
   5  13   2        9.75        9.33      2.26 o 
   6  13   2       32.30       26.37      8.68 o 
   7  13   2        0.02        3.98      8.86 o 
   8  13   2        0.03        5.09      8.70 o 
  -8  14   2       58.12       62.49      5.80 o 
  -7  14   2        5.12        3.08      4.29 o 
  -6  14   2       84.71       73.11      4.07 o 
  -5  14   2        4.99        5.50      2.83 o 
  -4  14   2        9.84        9.96      3.00 o 
  -3  14   2      632.78      632.82      6.87 o 
  -2  14   2        1.91        0.99      1.07 o 
  -1  14   2      103.10      107.56      2.88 o 
   0  14   2       12.38       14.42      2.58 o 
   1  14   2      776.21      795.20      7.55 o 
   2  14   2       23.29       19.76      2.29 o 
   3  14   2       77.39       75.28      2.87 o 
   4  14   2      182.53      173.53      7.82 o 
   5  14   2       15.05       15.53      3.43 o 
   6  14   2        4.18        5.03      8.24 o 
   7  14   2       21.68       21.22      8.77 o 
   8  14   2        8.75       15.49     10.19 o 
  -8  15   2      252.34      279.14      8.49 o 
  -7  15   2      140.64      171.06      5.55 o 
  -6  15   2       47.30       43.80      3.79 o 
  -5  15   2      130.15      117.50      4.29 o 
  -4  15   2       42.74       45.10      3.54 o 
  -3  15   2      950.37     1067.21     10.15 o 
  -2  15   2       76.31       65.52      1.92 o 
  -1  15   2     1252.95     1304.10     15.88 o 
   0  15   2     1076.09     1096.88     10.50 o 
   1  15   2      318.40      327.05      5.49 o 
   2  15   2       44.05       39.00      3.52 o 
   3  15   2      144.67      142.69      3.82 o 
   4  15   2       18.39       11.62      4.64 o 
   5  15   2        2.31        4.25      4.54 o 
   6  15   2       16.59       14.66      7.77 o 
   7  15   2      159.25      170.58     12.20 o 
   8  15   2       24.48       23.48      9.78 o 
  -7  16   2       76.09       77.94      5.80 o 
  -6  16   2        2.42        2.98      3.32 o 
  -5  16   2       85.36       76.87      4.17 o 
  -4  16   2      230.98      222.21      7.03 o 
  -3  16   2       91.44       90.40      3.73 o 
  -2  16   2      265.90      273.61      5.49 o 
  -1  16   2      285.43      286.72      4.42 o 
   0  16   2      678.03      709.70      8.55 o 
   1  16   2       18.80       13.09      2.82 o 
   2  16   2       84.32       88.84      3.41 o 
   3  16   2       11.33        6.69      4.65 o 
   4  16   2       28.97       30.60      5.10 o 
   5  16   2       26.08       24.01      5.11 o 
   6  16   2        0.94        0.06      7.39 o 
   7  16   2       29.09       31.44      9.52 o 
  -7  17   2      129.46      138.65      6.63 o 
  -6  17   2        0.43        1.16      3.37 o 
  -5  17   2       74.08       60.47      5.37 o 
  -4  17   2       92.35       94.86      5.64 o 
  -3  17   2       23.96       27.83      3.02 o 
  -2  17   2      392.48      417.28      6.72 o 
  -1  17   2      287.90      287.26      4.57 o 
   0  17   2      618.62      640.62     16.52 o 
   1  17   2       90.15       84.36      3.36 o 
   2  17   2       21.44       16.29      2.75 o 
   3  17   2       67.88       62.64      6.42 o 
   4  17   2        9.58        7.55      4.93 o 
   5  17   2       15.37       17.08      5.09 o 
   6  17   2       13.62       13.49      8.12 o 
   7  17   2       28.04       39.10      9.83 o 
  -7  18   2        5.85        3.24      4.70 o 
  -6  18   2       47.23       48.03      4.27 o 
  -5  18   2       50.35       51.71      5.43 o 
  -4  18   2        0.33        1.73      4.24 o 
  -3  18   2       16.81       23.90      3.09 o 
  -2  18   2      304.80      330.16      6.34 o 
  -1  18   2       23.08       23.27      2.62 o 
   0  18   2       48.06       47.03      3.78 o 
   1  18   2        3.13        1.42      2.59 o 
   2  18   2       48.27       53.31      3.39 o 
   3  18   2      310.51      347.36      8.90 o 
   4  18   2       51.87       43.49      6.22 o 
   5  18   2      202.47      218.48      9.70 o 
   7  18   2        6.50        9.05      8.87 o 
  -6  19   2       10.11        7.34      5.61 o 
  -5  19   2       38.68       33.48      5.28 o 
  -4  19   2        7.22        5.94      4.67 o 
  -3  19   2        6.45        5.22      2.90 o 
  -2  19   2      235.16      245.56      5.90 o 
  -1  19   2        3.90        6.30      3.09 o 
   0  19   2       74.50       74.21      3.12 o 
   1  19   2      215.89      204.69      6.54 o 
   2  19   2      251.42      236.58      6.50 o 
   3  19   2       44.45       44.98      5.11 o 
   4  19   2        1.68        0.85      5.22 o 
   6  19   2        6.24        8.99      9.99 o 
  -6  20   2        1.26        5.20      5.77 o 
  -5  20   2       60.98       62.79      6.61 o 
  -4  20   2       92.76       85.26     12.65 o 
  -3  20   2       41.41       38.00      4.99 o 
  -2  20   2       70.95       72.26      4.27 o 
  -1  20   2      144.11      140.31      5.10 o 
   0  20   2       21.12       17.60      2.58 o 
   1  20   2      113.81      104.56      4.31 o 
   2  20   2       10.80       10.60      3.89 o 
   3  20   2      211.79      232.23      6.84 o 
   4  20   2      115.70      125.76      8.46 o 
   5  20   2      146.15      137.50     11.87 o 
   6  20   2       24.43       20.46      6.52 o 
  -5  21   2      175.37      204.42     13.38 o 
  -4  21   2        1.46        1.16      4.57 o 
  -3  21   2       13.02       11.82      4.68 o 
  -2  21   2       57.33       62.25      4.19 o 
  -1  21   2        2.89        4.01      3.44 o 
   0  21   2       13.85       12.75      3.04 o 
   1  21   2       15.73       16.67      3.08 o 
   2  21   2      288.33      299.91      7.48 o 
   3  21   2       51.74       50.28      4.73 o 
   4  21   2       26.77       26.54      4.53 o 
   5  21   2        2.56        7.77      7.93 o 
  -5  22   2        5.87        4.08      8.73 o 
  -4  22   2       20.13       27.00      5.42 o 
  -3  22   2        7.35       -1.78      4.75 o 
  -2  22   2        1.83        0.11      3.51 o 
  -1  22   2       78.54       67.71      4.54 o 
   0  22   2       13.85        8.70      3.20 o 
   1  22   2        7.07        9.60      3.93 o 
   2  22   2        5.45        6.67      4.07 o 
   3  22   2        6.68        8.09      4.18 o 
   4  22   2        2.18        2.25      4.11 o 
   5  22   2       13.05       15.59      9.06 o 
  -4  23   2        7.99        8.53      5.55 o 
  -3  23   2        2.03        4.19      4.92 o 
  -2  23   2        0.06       -0.77      7.45 o 
  -1  23   2       12.46        9.88      3.43 o 
   0  23   2        0.83        1.96      3.24 o 
   1  23   2        1.03        2.22      3.99 o 
   2  23   2      116.96      129.04      6.17 o 
   3  23   2        0.69        3.54      4.77 o 
   4  23   2       17.82       15.58      6.48 o 
  -3  24   2       50.66       37.74      7.08 o 
  -2  24   2       52.37       53.00      6.19 o 
  -1  24   2       21.80       23.99      3.70 o 
   0  24   2       26.49       20.87      4.44 o 
   1  24   2      110.30      111.53      5.86 o 
   2  24   2      108.42      111.82      5.25 o 
   3  24   2       21.15       23.21      4.77 o 
  -2  25   2       11.15       13.03      5.41 o 
  -1  25   2       15.76       12.54      3.73 o 
   0  25   2       24.09       24.04      4.71 o 
   1  25   2        5.81        8.29      4.39 o 
   2  25   2        0.40       -2.61      4.65 o 
  -1  26   2       18.55       18.60      4.70 o 
   0  26   2        0.91        3.82      4.53 o 
   1  26   2        7.75       11.23      4.68 o 
  -9   1   3        2.74        3.14      5.44 o 
  -8   1   3      151.13      151.60      7.79 o 
  -7   1   3        5.13       11.10      4.34 o 
  -6   1   3      502.89      503.57      4.81 o 
  -5   1   3      773.07      762.53      5.40 o 
  -4   1   3      378.84      420.20      4.42 o 
  -3   1   3      523.77      512.66      3.76 o 
  -2   1   3      750.95      785.71      4.36 o 
  -1   1   3       33.72       33.07      1.31 o 
   0   1   3       35.96       37.38      1.44 o 
   1   1   3     3899.84     3890.87     25.05 o 
   2   1   3      300.79      267.19      3.06 o 
   3   1   3        2.12        2.93      2.42 o 
   4   1   3     1124.98     1113.56     24.22 o 
   5   1   3      105.44      105.77      3.84 o 
   6   1   3       12.83       11.24      2.69 o 
   7   1   3        0.63        2.80      2.98 o 
   8   1   3      254.61      265.79      8.14 o 
   9   1   3       20.28       17.96      3.80 o 
  -9   2   3       97.56       98.51      7.64 o 
  -8   2   3       15.30       12.65      5.47 o 
  -7   2   3        5.73        7.45      4.60 o 
  -6   2   3      886.67      910.04     18.71 o 
  -5   2   3       35.12       30.50      1.94 o 
  -4   2   3      239.62      204.68      2.56 o 
  -3   2   3       77.77       71.57      1.78 o 
  -2   2   3     3983.53     4126.61     14.53 o 
  -1   2   3      444.15      485.73      3.24 o 
   0   2   3     1456.68     1434.04      6.67 o 
   1   2   3     1404.91     1291.61      5.38 o 
   2   2   3      139.43      134.28      2.26 o 
   3   2   3       39.51       42.75      2.18 o 
   4   2   3     1510.85     1546.33     12.42 o 
   5   2   3      308.95      322.08      5.55 o 
   6   2   3      137.97      141.37      4.00 o 
   7   2   3       62.37       61.76      3.63 o 
   8   2   3      168.70      162.04      5.20 o 
   9   2   3        1.21       -1.61      3.58 o 
  -9   3   3       26.94       34.86      6.71 o 
  -8   3   3        0.14        1.56      7.13 o 
  -7   3   3      498.61      500.43      7.52 o 
  -6   3   3       37.66       35.63      3.21 o 
  -5   3   3        6.25        6.35      2.28 o 
  -4   3   3        5.34        5.07      1.83 o 
  -3   3   3      334.04      352.36      4.18 o 
  -2   3   3      241.91      252.00      3.39 o 
  -1   3   3      142.50      150.63      2.30 o 
   0   3   3       20.88       15.15      1.29 o 
   1   3   3     1353.75     1399.27      4.36 o 
   2   3   3      148.06      168.18      2.16 o 
   3   3   3      961.39     1004.12      6.17 o 
   4   3   3      165.76      160.64      4.99 o 
   5   3   3        6.42        4.35      2.61 o 
   6   3   3      111.59      110.51      4.26 o 
   7   3   3       99.11      104.78      4.12 o 
   8   3   3       35.21       35.38      3.77 o 
   9   3   3        5.87       10.01      3.74 o 
  -9   4   3      129.16      131.48      8.14 o 
  -8   4   3       70.51       59.25      6.09 o 
  -7   4   3      119.59      126.20      4.76 o 
  -6   4   3        0.91        2.81      2.87 o 
  -5   4   3      156.09      141.09      4.11 o 
  -4   4   3      226.77      250.81      4.02 o 
  -3   4   3      220.67      201.32      2.18 o 
  -2   4   3     2018.64     1974.37      8.64 o 
  -1   4   3     2518.95     2484.51     11.02 o 
   0   4   3     4153.03     4055.33     13.17 o 
   1   4   3      943.90      984.91      5.43 o 
   2   4   3        4.94        5.94      0.83 o 
   3   4   3      305.12      314.92      9.10 o 
   4   4   3      110.25      106.11      5.01 o 
   5   4   3      399.34      411.70     10.58 o 
   6   4   3       14.58       14.74      3.00 o 
   7   4   3       32.52       31.37      3.27 o 
   8   4   3       35.04       37.63      3.81 o 
   9   4   3        2.39        2.89      3.70 o 
  -9   5   3        8.34        9.82      5.82 o 
  -8   5   3       62.93       63.75      6.23 o 
  -7   5   3       17.82       19.34      3.32 o 
  -6   5   3      770.79      824.42      9.22 o 
  -5   5   3     1519.28     1477.39     10.74 o 
  -4   5   3       61.69       70.84      2.72 o 
  -3   5   3      380.84      455.74      5.40 o 
  -2   5   3      114.97      102.18      2.10 o 
  -1   5   3     1527.14     1576.06      6.26 o 
   0   5   3        3.54        2.45      1.20 o 
   1   5   3        3.53        1.28      1.86 o 
   2   5   3      423.88      421.37      4.56 o 
   3   5   3       36.94       29.16      1.88 o 
   4   5   3       57.24       48.38      2.61 o 
   5   5   3      172.54      166.58      4.15 o 
   6   5   3        4.06        4.61      2.84 o 
   7   5   3      296.43      281.88     13.00 o 
   8   5   3      173.53      176.08      5.23 o 
   9   5   3        0.18        2.71      4.26 o 
  -9   6   3       30.03       31.92      6.51 o 
  -8   6   3        0.00        1.05      5.05 o 
  -7   6   3        8.38        5.61      3.31 o 
  -6   6   3      475.31      477.00      7.47 o 
  -5   6   3       59.22       55.29      3.23 o 
  -4   6   3       22.43       17.78      2.29 o 
  -3   6   3       61.16       67.70      2.54 o 
  -2   6   3       76.46       71.69      1.93 o 
  -1   6   3        1.19        1.68      1.33 o 
   0   6   3      757.61      792.33      7.27 o 
   1   6   3      308.64      311.20      3.86 o 
   2   6   3      173.72      228.34      3.73 o 
   3   6   3      621.22      660.88      4.57 o 
   4   6   3      205.26      213.11      4.69 o 
   5   6   3        8.17        6.24      2.33 o 
   6   6   3       71.42       68.87      4.94 o 
   7   6   3       34.59       35.42      3.63 o 
   8   6   3        8.67        9.52      3.47 o 
   9   6   3        9.22        4.21      6.07 o 
  -9   7   3        4.71        2.40      5.97 o 
  -8   7   3       36.55       33.95      5.92 o 
  -7   7   3        4.20        3.55      3.43 o 
  -6   7   3      161.73      164.29      6.02 o 
  -5   7   3     1977.63     2002.80     20.95 o 
  -4   7   3        4.83        3.83      2.15 o 
  -3   7   3       84.83       69.94      1.42 o 
  -2   7   3     2307.99     2501.06     13.13 o 
  -1   7   3     4937.24     5096.36     19.85 o 
   0   7   3        4.36        1.17      1.30 o 
   1   7   3     2481.94     2657.32     13.82 o 
   2   7   3     3145.57     3270.44     14.05 o 
   3   7   3      413.58      428.76      3.63 o 
   4   7   3       19.97       22.54      2.33 o 
   5   7   3        0.78        2.07      2.30 o 
   6   7   3      143.49      149.84      4.44 o 
   7   7   3       99.76      100.29      4.48 o 
   8   7   3      102.59      113.76      5.52 o 
   9   7   3       13.50       24.13      6.40 o 
  -9   8   3       53.51       42.87      7.20 o 
  -8   8   3       53.13       59.49      4.89 o 
  -7   8   3      116.83      109.11      5.00 o 
  -6   8   3       22.00       25.09      3.06 o 
  -5   8   3        0.08        1.62      3.06 o 
  -4   8   3       99.90       89.92      2.47 o 
  -3   8   3      854.86      863.80      4.83 o 
  -2   8   3     1045.29     1073.29      6.96 o 
  -1   8   3      310.12      276.06      3.91 o 
   0   8   3      246.60      264.28      4.87 o 
   1   8   3      678.89      813.13      6.19 o 
   2   8   3      129.84      128.94      3.56 o 
   3   8   3      587.82      623.07      9.17 o 
   4   8   3       78.75       71.71      2.40 o 
   5   8   3      124.29      133.87      3.77 o 
   6   8   3      180.96      173.74      4.71 o 
   7   8   3       42.03       30.83      3.75 o 
   8   8   3        3.47        6.15      4.14 o 
   9   8   3       19.17       10.15      6.58 o 
  -9   9   3        0.57        0.49      6.16 o 
  -8   9   3       57.78       62.83      4.77 o 
  -7   9   3       38.09       32.26      4.03 o 
  -6   9   3       20.93       20.09      3.06 o 
  -5   9   3       40.62       35.84      3.01 o 
  -4   9   3      173.26      193.00      4.14 o 
  -3   9   3      336.50      340.70      3.27 o 
  -2   9   3      321.81      313.11      3.13 o 
  -1   9   3        0.03       -0.06      1.43 o 
   0   9   3      582.68      585.41      4.48 o 
   1   9   3      186.21      207.88      4.15 o 
   2   9   3      184.06      202.57      5.71 o 
   3   9   3        7.40        3.03      2.24 o 
   4   9   3       34.84       34.52      2.03 o 
   5   9   3       60.64       61.03      3.03 o 
   6   9   3      242.04      255.28      5.55 o 
   7   9   3       18.72       17.15      4.21 o 
   8   9   3        0.02        2.49      8.61 o 
  -8  10   3       13.39       12.38      4.32 o 
  -7  10   3       29.94       35.54      4.75 o 
  -6  10   3       26.07       14.67      3.05 o 
  -5  10   3      452.04      455.29      6.85 o 
  -4  10   3      319.43      328.48      5.26 o 
  -3  10   3      232.54      228.05      3.01 o 
  -2  10   3      239.28      222.29      2.76 o 
  -1  10   3      532.92      482.90      5.97 o 
   0  10   3      241.49      255.36     11.51 o 
   1  10   3       86.66       67.18      2.88 o 
   2  10   3        0.94       -0.54      2.06 o 
   3  10   3       64.13       58.41      3.21 o 
   4  10   3      610.46      647.74      8.75 o 
   5  10   3      219.30      227.61      6.63 o 
   6  10   3       46.86       42.03      4.37 o 
   7  10   3       46.31       46.70      6.04 o 
   8  10   3        2.09        3.55      8.80 o 
  -8  11   3        2.02        2.38      4.28 o 
  -7  11   3      211.64      223.62      6.71 o 
  -6  11   3       91.52       88.49      3.99 o 
  -5  11   3      105.44      108.00      3.99 o 
  -4  11   3      667.80      712.60      7.47 o 
  -3  11   3       87.82       82.33      3.53 o 
  -2  11   3      138.90      135.01      2.46 o 
  -1  11   3      141.50      140.90      5.18 o 
   0  11   3      145.18      143.20      3.71 o 
   1  11   3     1109.45     1135.56      9.14 o 
   2  11   3        6.22        6.89      0.89 o 
   3  11   3      385.88      367.41      5.80 o 
   4  11   3       12.59        8.86      2.00 o 
   5  11   3      197.82      214.27      4.84 o 
   6  11   3        6.29        6.40      3.85 o 
   7  11   3       57.57       58.35      8.89 o 
   8  11   3       81.46       76.23     10.97 o 
  -8  12   3       11.37        9.43      4.50 o 
  -7  12   3        0.01        2.31      4.55 o 
  -6  12   3        1.83        4.14      3.06 o 
  -5  12   3      186.48      163.98      4.63 o 
  -4  12   3       12.73        6.57      2.75 o 
  -3  12   3       91.87       89.60      2.55 o 
  -2  12   3       95.82       95.23      3.41 o 
  -1  12   3       43.54       41.96      2.46 o 
   0  12   3       87.37      105.51      3.93 o 
   1  12   3       43.42       35.67      3.06 o 
   2  12   3       21.99       26.22      1.67 o 
   3  12   3       15.82       13.37      2.40 o 
   4  12   3      131.84      129.02      5.24 o 
   5  12   3       21.44       21.02      3.08 o 
   6  12   3      127.88      131.30      7.14 o 
   7  12   3        1.93        0.46      8.58 o 
   8  12   3       13.11       18.00      8.84 o 
  -8  13   3        6.60        3.18      4.49 o 
  -7  13   3       93.69      106.61      4.79 o 
  -6  13   3       61.17       58.90      3.91 o 
  -5  13   3       41.88       45.71      3.44 o 
  -4  13   3      240.34      276.71      5.33 o 
  -3  13   3        9.94        7.75      1.92 o 
  -2  13   3       18.22       13.26      1.40 o 
  -1  13   3       82.23       73.60      2.95 o 
   0  13   3       77.49       74.51      4.08 o 
   1  13   3     1193.00     1273.44     10.31 o 
   2  13   3       47.30       50.44      2.92 o 
   3  13   3       21.14       17.65      3.22 o 
   4  13   3      720.98      783.43      8.69 o 
   5  13   3      183.25      183.30      4.97 o 
   6  13   3        1.30        0.74      8.03 o 
   7  13   3        0.90        4.77      8.22 o 
   8  13   3       84.50       67.91     11.07 o 
  -8  14   3       33.04       30.03      5.12 o 
  -7  14   3       31.82       22.59      3.89 o 
  -6  14   3       26.61       23.04      3.62 o 
  -5  14   3       75.03       53.74      3.65 o 
  -4  14   3       38.58       33.59      3.22 o 
  -3  14   3        1.65        2.01      2.13 o 
  -2  14   3      348.79      321.20      6.33 o 
  -1  14   3     1819.09     1799.94     26.06 o 
   0  14   3      414.19      382.72     19.04 o 
   1  14   3       28.63       24.11      3.16 o 
   2  14   3        0.00        2.99      1.63 o 
   3  14   3       30.73       29.25      4.24 o 
   4  14   3      298.88      283.15      7.74 o 
   5  14   3       20.84       24.78      3.31 o 
   6  14   3       60.78       67.82      9.37 o 
   7  14   3       35.25       42.75      9.62 o 
   8  14   3        1.87        2.51      9.32 o 
  -7  15   3        4.33        4.65      3.71 o 
  -6  15   3        5.72        4.71      3.29 o 
  -5  15   3       24.04       16.92      3.24 o 
  -4  15   3       69.48       56.20      3.69 o 
  -3  15   3      417.41      430.21     13.85 o 
  -2  15   3      148.37      138.69      4.31 o 
  -1  15   3      264.92      272.62      4.95 o 
   0  15   3       55.37       54.86      3.67 o 
   1  15   3       28.64       32.25      2.58 o 
   2  15   3       88.86       91.36      2.77 o 
   3  15   3       20.56       23.49      3.58 o 
   4  15   3      262.26      262.25     13.42 o 
   5  15   3      163.78      144.98      6.91 o 
   6  15   3        0.04        5.37      7.70 o 
   7  15   3       34.25       31.54      9.21 o 
  -7  16   3        0.15        1.52      3.94 o 
  -6  16   3       14.44       11.80      3.54 o 
  -5  16   3        4.98        2.44      3.24 o 
  -4  16   3        3.07        3.31      3.40 o 
  -3  16   3      351.99      343.75      6.09 o 
  -2  16   3      484.89      501.31      7.14 o 
  -1  16   3      332.62      331.57      4.78 o 
   0  16   3      194.17      188.01      4.80 o 
   1  16   3       38.17       32.73      2.63 o 
   2  16   3       44.45       41.28      3.75 o 
   3  16   3      215.15      209.02      5.83 o 
   4  16   3      451.86      495.37     10.21 o 
   5  16   3       77.52       70.70      5.58 o 
   6  16   3      207.10      243.59     14.00 o 
   7  16   3       78.04      114.44     12.24 o 
  -7  17   3       64.63       64.90      4.90 o 
  -6  17   3       83.36       84.84      4.84 o 
  -5  17   3      143.35      144.57      5.89 o 
  -4  17   3      121.71      120.13      9.13 o 
  -3  17   3      208.31      209.40      5.11 o 
  -2  17   3        2.99        4.47      3.05 o 
  -1  17   3       40.86       35.80      2.62 o 
   0  17   3        7.84        6.46      3.01 o 
   1  17   3       39.10       37.95      2.86 o 
   2  17   3        0.69        1.55      3.12 o 
   3  17   3       26.86       21.48      3.81 o 
   4  17   3        0.92        1.53      3.61 o 
   5  17   3        6.79        3.56      4.44 o 
   6  17   3       18.07       12.92      9.66 o 
   7  17   3       48.87       43.28     11.43 o 
  -6  18   3       31.07       31.65      4.28 o 
  -5  18   3        2.40        1.80      4.01 o 
  -4  18   3        0.96        5.39      3.60 o 
  -3  18   3       70.75       66.24      5.28 o 
  -2  18   3        9.82        7.30      2.93 o 
  -1  18   3       60.54       63.20      3.95 o 
   0  18   3       28.12       20.02      3.00 o 
   1  18   3       55.48       53.54      3.15 o 
   2  18   3       11.18       12.32      3.45 o 
   3  18   3      128.75      143.27      6.34 o 
   4  18   3      233.40      238.43      6.90 o 
   5  18   3       15.28       10.22      4.55 o 
   6  18   3        0.18        3.05      9.29 o 
  -6  19   3       65.79       71.10      6.84 o 
  -5  19   3      119.02      103.49      5.62 o 
  -4  19   3       35.45       25.53      4.09 o 
  -3  19   3        0.08        1.70      6.03 o 
  -2  19   3       75.42       78.36      4.31 o 
  -1  19   3       46.79       39.03      3.99 o 
   0  19   3      846.90      918.00     14.00 o 
   1  19   3      169.46      175.62      5.50 o 
   2  19   3      189.60      189.70      5.90 o 
   3  19   3        6.17        4.48      3.95 o 
   4  19   3        3.26        7.40      4.04 o 
   5  19   3        1.59        3.07      4.21 o 
   6  19   3        3.10        4.72      9.38 o 
  -6  20   3        0.06       -0.06      4.59 o 
  -5  20   3       23.06       19.23      4.54 o 
  -4  20   3       90.63       84.31      9.10 o 
  -3  20   3       34.68       23.22      5.20 o 
  -2  20   3      262.37      275.95      6.50 o 
  -1  20   3       31.18       29.21      3.79 o 
   0  20   3       49.83       44.24      4.34 o 
   1  20   3        0.00        2.26      3.07 o 
   2  20   3        2.28        2.05      3.87 o 
   3  20   3      112.43      111.44      8.53 o 
   4  20   3       45.22       44.87      4.81 o 
   5  20   3       12.51       13.61      5.43 o 
  -5  21   3        0.29        3.01      7.59 o 
  -4  21   3       28.11       18.67      4.68 o 
  -3  21   3        0.00       -1.78      5.01 o 
  -2  21   3        1.17        3.09      6.15 o 
  -1  21   3       32.67       34.26      4.22 o 
   0  21   3        2.22        3.12      2.98 o 
   1  21   3       14.56       10.76      3.27 o 
   2  21   3       51.70       45.84      4.06 o 
   3  21   3        5.62        3.74      4.30 o 
   4  21   3       16.97       10.32      4.37 o 
   5  21   3        0.74        1.89      6.52 o 
  -4  22   3       32.36       31.11      5.00 o 
  -3  22   3       63.76       83.86      6.74 o 
  -2  22   3       55.08       50.74      6.33 o 
  -1  22   3      142.23      158.69      6.00 o 
   0  22   3       21.92       20.40      3.94 o 
   1  22   3       23.59       20.07      4.35 o 
   2  22   3        6.64        7.69      3.52 o 
   3  22   3       25.87       26.02      4.16 o 
   4  22   3      115.63      116.84      5.46 o 
  -4  23   3       40.38       49.44      5.50 o 
  -3  23   3        1.39        4.06      5.34 o 
  -2  23   3       49.58       44.73      6.04 o 
  -1  23   3       28.61       25.73      4.17 o 
   0  23   3       99.04      104.62      7.37 o 
   1  23   3       46.51       51.61      4.91 o 
   2  23   3        9.93       13.93      3.90 o 
   3  23   3        2.51        2.58      3.97 o 
   4  23   3        0.27       -0.18      4.16 o 
  -3  24   3       54.99       55.43      6.65 o 
  -2  24   3        2.35        1.69      5.50 o 
  -1  24   3        3.57        2.95      4.20 o 
   0  24   3        7.66        5.81      4.18 o 
   1  24   3        8.62       11.93      4.58 o 
   2  24   3       21.72       24.53      4.91 o 
   3  24   3        0.14        2.08      4.62 o 
  -2  25   3       26.15       31.56      6.45 o 
  -1  25   3       26.52       30.61      4.63 o 
   0  25   3       47.50       52.56      5.18 o 
   1  25   3       64.69       76.94      5.91 o 
   2  25   3       77.90       89.48      6.11 o 
  -9   0   4      273.25      320.98     16.07 o 
  -8   0   4      581.46      641.34     18.75 o 
  -7   0   4      813.39      920.44     20.37 o 
  -6   0   4        2.71       -1.18      5.97 o 
  -5   0   4       34.13       29.00      2.95 o 
  -4   0   4      287.79      261.83      5.02 o 
  -3   0   4      118.01      110.59      3.16 o 
  -2   0   4     1304.62     1376.84      8.58 o 
  -1   0   4       11.30        4.96      1.64 o 
   0   0   4      503.26      617.54      7.22 o 
   1   0   4        3.29        7.83      2.42 o 
   2   0   4      140.92      145.91      3.86 o 
   3   0   4       47.98       51.08      3.20 o 
   4   0   4      304.96      300.80      5.91 o 
   5   0   4       55.22       53.99      6.63 o 
   6   0   4        0.56        4.35      3.72 o 
   7   0   4       96.82      101.84      5.96 o 
   8   0   4       78.05       74.59      6.01 o 
   9   0   4       27.91       35.17      6.10 o 
  -9   1   4        0.48        4.19      5.90 o 
  -8   1   4       15.67       17.40      5.80 o 
  -7   1   4       29.20       26.49      5.41 o 
  -6   1   4       33.01       31.67      3.91 o 
  -5   1   4      223.87      211.38      3.93 o 
  -4   1   4        5.80        5.72      1.43 o 
  -3   1   4       58.41       69.83      1.90 o 
  -2   1   4      257.06      263.38      2.93 o 
  -1   1   4       30.27       32.42      1.32 o 
   0   1   4       46.85       43.35      1.50 o 
   1   1   4     1493.52     1603.51      8.38 o 
   2   1   4      101.72       94.35      2.41 o 
   3   1   4      224.66      226.21      3.38 o 
   4   1   4      105.84       92.72      2.83 o 
   5   1   4      329.39      344.42     24.55 o 
   6   1   4        5.28        3.85      3.07 o 
   7   1   4        0.06        2.05      3.02 o 
   8   1   4       11.59       10.18      3.56 o 
   9   1   4       37.85       38.41      4.34 o 
  -9   2   4       29.18       42.70      6.71 o 
  -8   2   4        6.54        6.16      5.24 o 
  -7   2   4       18.81       19.15      5.17 o 
  -6   2   4      255.26      247.30      5.19 o 
  -5   2   4      232.71      227.09      3.31 o 
  -4   2   4        0.93        0.96      1.38 o 
  -3   2   4      179.80      193.34      2.85 o 
  -2   2   4      431.77      434.17      4.11 o 
  -1   2   4       64.47       53.22      1.62 o 
   0   2   4      103.17       93.12      1.90 o 
   1   2   4        2.84        1.18      1.46 o 
   2   2   4       17.66       13.79      1.65 o 
   3   2   4       55.46       50.61      2.16 o 
   4   2   4       63.19       58.45      2.47 o 
   5   2   4       32.09       24.35      3.00 o 
   6   2   4        0.93       -0.04      2.97 o 
   7   2   4        0.67        1.87      2.95 o 
   8   2   4       64.89       70.99      4.26 o 
   9   2   4       16.86       22.67      5.36 o 
  -9   3   4       12.18       13.73      6.03 o 
  -8   3   4       35.87       32.42      6.01 o 
  -7   3   4        1.78        4.30      4.56 o 
  -6   3   4      236.97      249.41      5.44 o 
  -5   3   4      915.62      939.98      8.94 o 
  -4   3   4      790.29      814.24      7.82 o 
  -3   3   4     1016.89     1022.86      7.25 o 
  -2   3   4     2602.81     2708.07     11.46 o 
  -1   3   4        3.19        3.48      1.33 o 
   0   3   4      122.44      124.84      2.03 o 
   1   3   4     2485.18     2701.84      8.88 o 
   2   3   4     2263.02     2334.97     18.58 o 
   3   3   4       66.21       59.11      2.58 o 
   4   3   4       65.05       72.84      2.20 o 
   5   3   4       79.61       73.74      2.80 o 
   6   3   4      120.16      115.17      4.36 o 
   7   3   4        2.04        0.27      2.90 o 
   8   3   4        8.93        7.93      3.37 o 
   9   3   4       47.32       53.35      5.41 o 
  -9   4   4       54.42       53.78      7.07 o 
  -8   4   4       17.59       17.62      5.71 o 
  -7   4   4      189.17      182.41     16.60 o 
  -6   4   4      467.80      450.73      7.11 o 
  -5   4   4      481.69      508.20      8.71 o 
  -4   4   4       16.13       12.33      2.31 o 
  -3   4   4      195.89      195.05      3.67 o 
  -2   4   4     1230.30     1341.21      7.28 o 
  -1   4   4     1599.33     1602.75      7.03 o 
   0   4   4       99.00       83.19      1.78 o 
   1   4   4      941.93      993.24      5.48 o 
   2   4   4     2901.99     2993.17     10.79 o 
   3   4   4       30.58       39.18      1.70 o 
   4   4   4        7.12        7.37      1.51 o 
   5   4   4        8.79        6.80      2.02 o 
   6   4   4       15.20       18.12      3.01 o 
   7   4   4       68.13       71.39      4.40 o 
   8   4   4        7.58        4.81      4.14 o 
   9   4   4       13.19       17.07      4.94 o 
  -9   5   4      108.33      121.95      8.72 o 
  -8   5   4       10.41       10.84      5.41 o 
  -7   5   4       17.53       12.53      3.43 o 
  -6   5   4        4.00        4.47      3.07 o 
  -5   5   4      540.64      515.74      6.38 o 
  -4   5   4      284.17      283.87      6.03 o 
  -3   5   4      438.67      476.86      5.32 o 
  -2   5   4     1473.62     1606.65      7.60 o 
  -1   5   4      406.36      420.12      3.86 o 
   0   5   4       13.72       15.55      1.59 o 
   1   5   4      109.34       97.26      3.27 o 
   2   5   4     3910.40     3901.26     19.19 o 
   3   5   4       67.50       65.20      1.69 o 
   4   5   4      508.69      530.25      8.17 o 
   5   5   4      398.66      413.83      6.01 o 
   6   5   4       17.71       16.51      3.01 o 
   7   5   4        3.34        4.46      3.26 o 
   8   5   4       59.79       47.35      4.79 o 
   9   5   4        5.66        2.60      5.34 o 
  -9   6   4       60.04       65.36      7.57 o 
  -8   6   4      142.39      168.44      9.36 o 
  -7   6   4      136.75      145.88      5.87 o 
  -6   6   4      320.04      361.14      7.07 o 
  -5   6   4       16.20       13.96      2.65 o 
  -4   6   4       42.15       39.12      3.05 o 
  -3   6   4       49.39       47.77      3.72 o 
  -2   6   4        0.08       -0.11      1.48 o 
  -1   6   4       32.99       27.02      1.66 o 
   0   6   4        8.56       14.31      1.54 o 
   1   6   4       42.08       35.81      2.27 o 
   2   6   4     5601.94     5725.60     31.79 o 
   3   6   4      135.97      161.02      2.12 o 
   4   6   4      117.61      120.68      2.89 o 
   5   6   4      602.52      634.56      7.01 o 
   6   6   4      480.01      503.38      7.10 o 
   7   6   4      262.58      269.43      8.44 o 
   8   6   4       23.36       13.16      4.46 o 
  -8   7   4        0.55        1.03      5.46 o 
  -7   7   4      126.62      134.63      5.30 o 
  -6   7   4       16.33       16.39      3.01 o 
  -5   7   4      160.63      176.14      4.40 o 
  -4   7   4       77.09       71.77      3.20 o 
  -3   7   4       17.03       11.31      2.22 o 
  -2   7   4      525.65      566.34      5.98 o 
  -1   7   4        7.76        4.37      1.63 o 
   0   7   4       25.97       30.25      1.70 o 
   1   7   4       69.77       55.43      2.54 o 
   2   7   4       90.41       99.73      3.32 o 
   3   7   4        2.87        1.37      2.26 o 
   4   7   4       80.04       75.22      2.35 o 
   5   7   4        0.39        0.42      2.36 o 
   6   7   4       19.97       23.63      4.62 o 
   7   7   4       47.26       49.47      5.44 o 
   8   7   4       31.08       22.53      5.38 o 
  -8   8   4       56.92       59.16      6.86 o 
  -7   8   4       21.12       22.32      4.01 o 
  -6   8   4       81.92       84.78      3.98 o 
  -5   8   4       86.88       92.13      4.79 o 
  -4   8   4      231.34      239.34      4.71 o 
  -3   8   4        2.42        3.47      2.20 o 
  -2   8   4      316.90      322.76      3.69 o 
  -1   8   4     1095.14     1150.80      6.84 o 
   0   8   4       78.25       65.81      3.17 o 
   1   8   4       16.96       10.72      1.94 o 
   2   8   4       33.13       27.59      2.46 o 
   3   8   4       80.05       70.28      3.27 o 
   4   8   4        5.96        6.07      1.43 o 
   5   8   4       21.11       19.39      4.15 o 
   6   8   4        0.30        3.52      4.06 o 
   7   8   4        0.04        0.40      4.57 o 
   8   8   4       25.56       27.15      5.51 o 
  -8   9   4       39.95       28.67      6.43 o 
  -7   9   4        0.00        2.35      3.71 o 
  -6   9   4       33.98       41.45      3.39 o 
  -5   9   4      239.67      214.03      4.84 o 
  -4   9   4      218.81      214.15      4.61 o 
  -3   9   4      429.98      417.32      5.48 o 
  -2   9   4      391.34      356.47      7.06 o 
  -1   9   4     1492.21     1454.91     15.77 o 
   0   9   4       19.04       18.91      1.80 o 
   1   9   4       10.05       10.24      2.00 o 
   2   9   4      874.15      899.37      7.59 o 
   3   9   4       21.12       19.31      2.90 o 
   4   9   4       58.26       53.97      4.50 o 
   5   9   4      344.31      379.02     12.33 o 
   6   9   4       92.14       95.99      5.91 o 
   7   9   4        5.98        8.64      4.66 o 
   8   9   4        7.65        2.84      7.98 o 
  -8  10   4        0.81        0.96      4.28 o 
  -7  10   4       67.59       61.86      4.68 o 
  -6  10   4        9.44       10.00      3.07 o 
  -5  10   4       83.43       76.56      3.79 o 
  -4  10   4        3.40        2.15      2.63 o 
  -3  10   4       22.74       22.63      2.66 o 
  -2  10   4      558.86      565.92      4.84 o 
  -1  10   4      165.86      147.66      3.08 o 
   0  10   4      826.01      815.74     12.85 o 
   1  10   4        2.58        7.07      2.48 o 
   2  10   4       55.26       53.47      2.98 o 
   3  10   4       45.13       43.18      2.90 o 
   4  10   4       55.45       56.02      5.08 o 
   5  10   4      309.81      311.50      7.95 o 
   6  10   4       22.27       21.27      4.38 o 
   7  10   4       90.09       90.61      8.61 o 
   8  10   4        3.10        1.62      7.89 o 
  -8  11   4        3.91        2.60      4.49 o 
  -7  11   4       23.62       18.22      4.21 o 
  -6  11   4       27.81       23.39      3.33 o 
  -5  11   4      695.38      669.85     10.07 o 
  -4  11   4      219.45      201.93      4.71 o 
  -3  11   4        7.49        7.35      2.59 o 
  -2  11   4      174.35      166.76      3.24 o 
  -1  11   4      757.66      797.14      9.20 o 
   0  11   4        3.49        3.37      1.65 o 
   1  11   4      158.81      160.31      4.30 o 
   2  11   4      104.25       91.85      3.33 o 
   3  11   4       90.55       82.71      3.37 o 
   4  11   4       90.45       81.99      3.63 o 
   5  11   4       68.68       71.15      5.32 o 
   6  11   4        0.12        2.23      4.07 o 
   7  11   4        0.55        0.56      4.54 o 
   8  11   4        9.82        3.52      9.05 o 
  -8  12   4       97.83      114.09      8.94 o 
  -7  12   4      371.37      406.60      7.58 o 
  -6  12   4        5.91        5.46      3.29 o 
  -5  12   4      115.16      114.32      4.32 o 
  -4  12   4       37.85       25.87      3.17 o 
  -3  12   4      136.15      142.82      3.09 o 
  -2  12   4      997.11     1027.03      8.87 o 
  -1  12   4       41.08       42.95      2.40 o 
   0  12   4      467.75      456.79      5.25 o 
   1  12   4      267.77      279.67      5.48 o 
   2  12   4       16.67        8.94      3.01 o 
   3  12   4       95.06       91.06      4.68 o 
   4  12   4      217.93      219.15      5.01 o 
   5  12   4      315.56      303.96     16.87 o 
   6  12   4      116.69      115.43      6.22 o 
   7  12   4       33.98       31.06      9.03 o 
   8  12   4      109.46      118.13     12.95 o 
  -7  13   4        7.56        7.86      3.90 o 
  -6  13   4       69.02       80.81      4.29 o 
  -5  13   4       79.31       73.93      4.00 o 
  -4  13   4       45.87       33.26      3.17 o 
  -3  13   4       89.82       89.67      3.08 o 
  -2  13   4      207.36      218.90      3.69 o 
  -1  13   4      395.41      426.38      4.94 o 
   0  13   4        5.04        5.84      1.96 o 
   1  13   4      106.21       97.22      4.12 o 
   2  13   4        4.39        2.11      2.95 o 
   3  13   4       19.64       12.65      3.00 o 
   4  13   4        4.12        4.24      2.89 o 
   5  13   4        9.41        9.58      3.26 o 
   6  13   4       12.50        7.20      4.40 o 
   7  13   4        2.80       12.58      8.34 o 
  -7  14   4       73.83       77.51      5.12 o 
  -6  14   4       16.23       15.04      3.66 o 
  -5  14   4       39.77       35.18      3.65 o 
  -4  14   4      476.46      455.45      8.31 o 
  -3  14   4      130.86      154.36      3.71 o 
  -2  14   4       73.57       73.75      3.95 o 
  -1  14   4      351.60      342.64      4.64 o 
   0  14   4     1078.05     1116.98     20.53 o 
   1  14   4      449.16      443.01      7.90 o 
   2  14   4        3.00        4.60      3.03 o 
   3  14   4        0.52        3.35      3.08 o 
   4  14   4        0.48        1.45      2.91 o 
   5  14   4        8.83        6.80      3.04 o 
   6  14   4       26.40       23.97      8.13 o 
   7  14   4        4.70       13.90      9.22 o 
  -7  15   4        4.04        5.65      4.04 o 
  -6  15   4       88.69       92.01      4.75 o 
  -5  15   4       97.46       93.91      4.58 o 
  -4  15   4       52.53       44.15      3.58 o 
  -3  15   4       15.17       13.39      3.47 o 
  -2  15   4       53.83       45.85      3.78 o 
  -1  15   4       83.39       91.46      3.11 o 
   0  15   4      320.92      313.36      8.09 o 
   1  15   4      841.57      892.33     15.22 o 
   2  15   4       37.15       24.83      4.59 o 
   3  15   4        8.16        3.03      3.38 o 
   4  15   4        9.95        0.56      3.66 o 
   5  15   4        3.10        0.09      3.27 o 
   6  15   4       62.97       61.74     10.40 o 
   7  15   4        1.15        3.23      9.08 o 
  -7  16   4       37.08       28.64      4.41 o 
  -6  16   4        0.02        1.26      4.31 o 
  -5  16   4       32.11       23.33      3.67 o 
  -4  16   4       34.55       31.00      3.97 o 
  -3  16   4       17.32       21.36      3.64 o 
  -2  16   4      104.74      106.98      4.18 o 
  -1  16   4        0.44       -0.68      2.14 o 
   0  16   4        7.26        3.28      2.90 o 
   1  16   4       10.17       10.34      3.15 o 
   2  16   4       96.31       73.76      4.31 o 
   3  16   4       17.44       13.71      3.64 o 
   4  16   4        5.58        6.18      3.85 o 
   5  16   4        8.30        2.82      4.17 o 
   6  16   4        0.38        0.03      5.99 o 
  -6  17   4       51.32       56.24      4.73 o 
  -5  17   4       12.14       12.69      4.22 o 
  -4  17   4       53.98       40.68      4.31 o 
  -3  17   4       13.01        9.66      3.61 o 
  -2  17   4        0.09       -1.23      2.73 o 
  -1  17   4       12.32       11.44      3.17 o 
   0  17   4       36.81       36.08      3.47 o 
   1  17   4        0.35        0.92      3.26 o 
   2  17   4        2.01        1.93      3.29 o 
   3  17   4        1.56        3.70      3.66 o 
   4  17   4       38.54       45.05      4.70 o 
   5  17   4       61.16       67.16      5.22 o 
   6  17   4       17.07       11.27      6.15 o 
  -6  18   4       54.48       62.33      6.87 o 
  -5  18   4        5.54        3.95      4.02 o 
  -4  18   4        9.68        6.98      3.93 o 
  -3  18   4      149.20      143.22      5.71 o 
  -2  18   4       84.90       99.82      3.90 o 
  -1  18   4      165.43      162.21      7.05 o 
   0  18   4      187.22      206.69      7.32 o 
   1  18   4      110.94       98.37      4.80 o 
   2  18   4      128.44      122.68      5.08 o 
   3  18   4       13.09       12.73      3.96 o 
   4  18   4        3.66        4.95      4.09 o 
   5  18   4       32.76       33.97      4.82 o 
   6  18   4        4.51        5.55      6.05 o 
  -6  19   4        0.28        0.97      4.87 o 
  -5  19   4       27.42       30.51      4.83 o 
  -4  19   4        0.84        0.11      4.09 o 
  -3  19   4        0.06       -0.81      3.78 o 
  -2  19   4       46.03       35.23      3.21 o 
  -1  19   4       36.55       32.53      3.90 o 
   0  19   4       17.35       15.55      4.86 o 
   1  19   4       49.86       42.96      4.09 o 
   2  19   4        0.87        0.57      3.64 o 
   3  19   4       85.01       86.55      5.35 o 
   4  19   4        9.18        9.26      4.40 o 
   5  19   4        2.70        7.46      4.32 o 
  -5  20   4       26.24       22.80      4.78 o 
  -4  20   4       47.56       44.73      5.01 o 
  -3  20   4        0.00        2.79      3.88 o 
  -2  20   4       13.79       20.15      5.19 o 
  -1  20   4      197.38      220.25      6.45 o 
   0  20   4       36.25       35.04      5.62 o 
   1  20   4       39.69       34.73      4.16 o 
   2  20   4       15.15       10.47      3.94 o 
   3  20   4        6.87        2.83      4.40 o 
   4  20   4      125.37      142.11     10.07 o 
   5  20   4       25.52       19.36      5.34 o 
  -4  21   4      147.52      175.54      6.97 o 
  -3  21   4      173.66      188.84     13.13 o 
  -2  21   4       21.28       17.43      5.24 o 
  -1  21   4      176.64      184.42      6.38 o 
   0  21   4        7.18        8.82      3.85 o 
   1  21   4        0.37        1.86      3.78 o 
   2  21   4       68.99       70.96      5.01 o 
   3  21   4      377.32      447.54     10.49 o 
   4  21   4      115.73      117.20      6.44 o 
  -4  22   4        1.55        1.09      5.92 o 
  -3  22   4       30.38       29.01      6.03 o 
  -2  22   4       13.67       15.07      5.40 o 
  -1  22   4       28.44       23.45      4.39 o 
   0  22   4       34.67       31.20      4.42 o 
   1  22   4        1.59        3.13      4.27 o 
   2  22   4        0.32       -0.52      4.11 o 
   3  22   4        1.18        1.18      6.03 o 
   4  22   4        7.96        6.72      4.88 o 
  -3  23   4       41.28       29.80      6.36 o 
  -2  23   4       10.59       11.52      5.47 o 
  -1  23   4       33.31       30.82      4.59 o 
   0  23   4       51.78       55.84      5.27 o 
   1  23   4        2.06        3.81      4.39 o 
   2  23   4        0.63       -0.64      4.43 o 
   3  23   4       10.09        7.84      4.84 o 
  -2  24   4        8.09        0.81      5.74 o 
  -1  24   4       31.82       38.01      6.58 o 
   0  24   4       11.86       11.54      4.47 o 
   1  24   4       19.86       14.49      4.68 o 
   2  24   4        3.12        1.65      4.70 o 
  -8   1   5      127.06      132.41     15.09 o 
  -7   1   5        0.07        0.29      7.03 o 
  -6   1   5       66.58       57.84      5.35 o 
  -5   1   5      277.18      268.20      4.14 o 
  -4   1   5      104.76       96.01      2.62 o 
  -3   1   5      155.38      155.53      3.86 o 
  -2   1   5     1016.90     1062.84      6.00 o 
  -1   1   5     1228.62     1238.06      6.29 o 
   0   1   5       70.67       65.22      1.99 o 
   1   1   5      955.87      941.70      7.84 o 
   2   1   5      297.33      309.93      8.98 o 
   3   1   5       81.73       74.34      2.69 o 
   4   1   5       30.08       24.72      2.28 o 
   5   1   5      701.28      729.86      6.87 o 
   6   1   5      144.87      166.19      4.32 o 
   7   1   5       26.68       26.07      3.42 o 
   8   1   5       27.28       31.77      4.77 o 
  -8   2   5       13.96       16.29      5.56 o 
  -7   2   5       14.09       12.09      5.07 o 
  -6   2   5      108.65      108.37      6.28 o 
  -5   2   5      950.28     1013.19     18.39 o 
  -4   2   5      487.04      507.77      4.88 o 
  -3   2   5      538.11      565.53      5.93 o 
  -2   2   5       55.22       59.50      2.12 o 
  -1   2   5       81.55       88.44      2.05 o 
   0   2   5      898.21      933.32      5.35 o 
   1   2   5      344.90      313.12      7.03 o 
   2   2   5      116.38      120.13      2.93 o 
   3   2   5      190.01      196.57      4.63 o 
   4   2   5       32.07       28.60      2.37 o 
   5   2   5        3.44        2.31      2.39 o 
   6   2   5       27.75       27.23      3.17 o 
   7   2   5        5.80        4.90      3.18 o 
   8   2   5       32.04       28.80      4.77 o 
  -8   3   5      117.28      114.40      7.84 o 
  -7   3   5        0.00        3.31      4.59 o 
  -6   3   5       33.63       35.36      3.40 o 
  -5   3   5       19.64       14.56      2.57 o 
  -4   3   5        0.00       -0.01      2.25 o 
  -3   3   5        0.63        4.67      1.98 o 
  -2   3   5       46.52       45.39      2.01 o 
  -1   3   5        4.66        3.08      1.36 o 
   0   3   5       92.65       90.63      2.14 o 
   1   3   5      532.27      610.37      5.00 o 
   2   3   5      454.64      500.62      5.22 o 
   3   3   5      270.56      290.01      3.96 o 
   4   3   5      242.73      236.68      3.88 o 
   5   3   5       21.52       21.70      2.16 o 
   6   3   5        0.00        1.87      2.59 o 
   7   3   5        0.03        0.66      4.79 o 
   8   3   5       26.08       23.36      4.62 o 
  -8   4   5       84.37       73.51     10.97 o 
  -7   4   5      289.90      292.98      9.56 o 
  -6   4   5      148.55      156.10      5.03 o 
  -5   4   5       69.35       69.10      3.40 o 
  -4   4   5      475.28      461.43      5.95 o 
  -3   4   5       33.65       33.69      2.48 o 
  -2   4   5       70.62       63.70      2.32 o 
  -1   4   5      391.56      393.17      3.76 o 
   0   4   5      776.10      815.96      8.17 o 
   1   4   5        2.29        1.00      1.53 o 
   2   4   5     1185.40     1227.95      8.02 o 
   3   4   5       87.17       89.77      2.51 o 
   4   4   5      214.28      228.16      4.45 o 
   5   4   5      148.16      157.87      3.89 o 
   6   4   5       58.14       47.73      4.71 o 
   7   4   5       37.95       35.59      5.42 o 
   8   4   5      108.14      108.62      5.95 o 
  -8   5   5       93.85       85.27      9.67 o 
  -7   5   5       26.14       19.69      5.68 o 
  -6   5   5       78.67       71.93      4.26 o 
  -5   5   5      662.56      682.24      7.63 o 
  -4   5   5      140.34      118.29      3.73 o 
  -3   5   5        2.94        4.06      2.11 o 
  -2   5   5      178.21      166.92      3.18 o 
  -1   5   5      535.07      530.88      5.80 o 
   0   5   5       84.97       93.35      2.54 o 
   1   5   5       51.63       42.92      2.01 o 
   2   5   5      232.09      242.52      7.93 o 
   3   5   5      196.64      212.06      5.76 o 
   4   5   5      316.51      352.50      6.14 o 
   5   5   5       90.79       96.61      3.33 o 
   6   5   5      117.08      136.56      5.30 o 
   7   5   5       33.30       24.56      5.33 o 
   8   5   5       55.05       50.96      5.28 o 
  -8   6   5        0.29        3.71      8.46 o 
  -7   6   5        2.05       -0.03      5.02 o 
  -6   6   5       31.56       27.62      3.37 o 
  -5   6   5        4.49        3.80      2.67 o 
  -4   6   5      155.48      159.18      4.13 o 
  -3   6   5       11.55       11.69      2.26 o 
  -2   6   5       44.28       48.12      2.25 o 
  -1   6   5      364.19      394.60      6.12 o 
   0   6   5        1.65        1.64      1.47 o 
   1   6   5        5.83        7.72      2.18 o 
   2   6   5      461.42      536.76      6.24 o 
   3   6   5       57.66       55.77      3.59 o 
   4   6   5        9.38        8.46      1.76 o 
   5   6   5        0.36        1.67      3.32 o 
   6   6   5        3.93        0.21      3.49 o 
   7   6   5       12.19       14.84      4.76 o 
   8   6   5        0.39        1.44      7.99 o 
  -8   7   5       69.33       65.23      7.19 o 
  -7   7   5        6.61        3.17      3.69 o 
  -6   7   5      270.69      264.76      9.36 o 
  -5   7   5      127.35      116.63      4.08 o 
  -4   7   5     1045.52     1073.94      9.19 o 
  -3   7   5        4.74        3.07      2.26 o 
  -2   7   5       26.57       19.12      1.95 o 
  -1   7   5      133.26      125.23      2.95 o 
   0   7   5        9.91        9.33      1.55 o 
   1   7   5       98.01       88.89      3.16 o 
   2   7   5        0.52        1.43      2.36 o 
   3   7   5        7.77        8.64      2.61 o 
   4   7   5       38.22       36.58      3.57 o 
   5   7   5       70.72       69.18      4.25 o 
   6   7   5        2.39        5.09      3.54 o 
   7   7   5       38.80       25.43      5.34 o 
   8   7   5        0.23        4.80      6.80 o 
  -8   8   5       57.34       69.86      7.27 o 
  -7   8   5       17.97       20.40      4.08 o 
  -6   8   5      150.46      161.86      6.69 o 
  -5   8   5       48.12       49.91      3.43 o 
  -4   8   5      328.18      340.41      6.18 o 
  -3   8   5       51.67       52.60      2.99 o 
  -2   8   5      480.47      504.01      4.93 o 
  -1   8   5      717.41      743.04      6.73 o 
   0   8   5      160.75      169.55      4.03 o 
   1   8   5       17.49       19.67      2.42 o 
   2   8   5      249.55      240.48      4.54 o 
   3   8   5        1.61        0.93      2.51 o 
   4   8   5        0.97        4.58      2.90 o 
   5   8   5      101.17       97.98      4.74 o 
   6   8   5       86.51      102.47      5.24 o 
   7   8   5        0.01       -0.83      4.58 o 
   8   8   5       16.71       19.07      6.03 o 
  -8   9   5        2.73        4.57      6.07 o 
  -7   9   5       19.37       19.79      4.24 o 
  -6   9   5       17.70       21.16      3.40 o 
  -5   9   5       23.88       19.84      2.99 o 
  -4   9   5      358.01      366.64      6.40 o 
  -3   9   5      286.95      321.78      5.26 o 
  -2   9   5        7.18        5.21      1.80 o 
  -1   9   5        0.08        0.22      1.98 o 
   0   9   5      171.11      178.23      3.04 o 
   1   9   5       32.66       33.60      2.68 o 
   2   9   5       63.90       50.28      3.10 o 
   3   9   5      199.90      192.39      4.52 o 
   4   9   5        2.37        0.59      3.23 o 
   5   9   5       28.80       31.73      3.95 o 
   6   9   5       17.89       22.72      4.09 o 
   7   9   5        3.12        2.02      4.17 o 
   8   9   5        2.18        1.90      6.16 o 
  -8  10   5       13.95       13.41      5.98 o 
  -7  10   5       58.92       58.79      4.37 o 
  -6  10   5      124.34      133.56      5.28 o 
  -5  10   5      106.39      112.38      4.36 o 
  -4  10   5       74.85       80.55      3.80 o 
  -3  10   5       23.76       21.78      2.78 o 
  -2  10   5       28.79       25.90      2.24 o 
  -1  10   5      376.49      396.64      5.51 o 
   0  10   5       26.33       25.89      1.83 o 
   1  10   5       93.65       82.62      3.69 o 
   2  10   5      469.77      536.37      6.63 o 
   3  10   5      264.32      291.10      6.12 o 
   4  10   5        4.80        4.37      2.68 o 
   5  10   5        9.69       11.30      3.88 o 
   6  10   5        7.25        7.84      3.79 o 
   7  10   5       16.16       13.99      4.96 o 
  -7  11   5       50.66       63.45      4.52 o 
  -6  11   5        2.88        4.15      3.26 o 
  -5  11   5       46.73       46.91      3.74 o 
  -4  11   5        2.38        0.76      2.78 o 
  -3  11   5       62.59       62.17      3.34 o 
  -2  11   5       53.78       42.81      2.52 o 
  -1  11   5       28.32       20.74      2.21 o 
   0  11   5      442.31      433.18     10.38 o 
   1  11   5        0.07        0.57      2.63 o 
   2  11   5       39.79       39.96      3.01 o 
   3  11   5       31.97       31.28      3.08 o 
   4  11   5       32.89       32.17      3.41 o 
   5  11   5      374.96      412.11     10.35 o 
   6  11   5       79.14       92.04      6.62 o 
   7  11   5        6.39        8.26      4.31 o 
  -7  12   5        4.02        5.72      3.94 o 
  -6  12   5       68.26       56.05      4.25 o 
  -5  12   5        7.00        3.49      3.16 o 
  -4  12   5       80.54       71.54      3.76 o 
  -3  12   5       24.06       20.97      3.01 o 
  -2  12   5      259.44      261.24      4.37 o 
  -1  12   5      294.98      284.43      6.02 o 
   0  12   5      208.53      212.51      5.15 o 
   1  12   5      134.11      122.99      4.47 o 
   2  12   5        1.56        1.98      3.12 o 
   3  12   5       10.74       12.91      2.85 o 
   4  12   5       14.77       14.84      3.13 o 
   5  12   5       56.48       55.92      4.68 o 
   6  12   5      121.02      125.46      5.77 o 
   7  12   5        6.41        6.61      4.50 o 
  -7  13   5        9.32        9.79      3.88 o 
  -6  13   5        1.31        0.49      3.45 o 
  -5  13   5       14.34       15.02      3.27 o 
  -4  13   5       48.86       43.12      3.57 o 
  -3  13   5      223.58      232.07      5.84 o 
  -2  13   5     1218.93     1255.62      8.57 o 
  -1  13   5     1001.86     1031.52      7.63 o 
   0  13   5     1115.87     1166.84     11.80 o 
   1  13   5        0.36        1.51      2.94 o 
   2  13   5      101.68      101.68      4.52 o 
   3  13   5       53.63       54.44      3.39 o 
   4  13   5      141.85      137.30      4.69 o 
   5  13   5      343.46      370.90     12.44 o 
   6  13   5       18.81       18.28      4.35 o 
   7  13   5       31.83       42.25      6.99 o 
  -7  14   5       44.31       39.60      4.51 o 
  -6  14   5       35.78       42.82      4.17 o 
  -5  14   5        9.82       11.17      3.36 o 
  -4  14   5      100.06      101.24      4.34 o 
  -3  14   5      340.50      346.51      8.71 o 
  -2  14   5        8.83        6.75      3.27 o 
  -1  14   5      102.08       96.21      3.16 o 
   0  14   5      149.98      164.40      5.04 o 
   1  14   5      402.82      428.74      7.32 o 
   2  14   5       46.84       48.71      3.80 o 
   3  14   5        0.55       -1.55      3.32 o 
   4  14   5        4.55        4.01      3.12 o 
   5  14   5        0.33        0.77      3.47 o 
   6  14   5        0.50        2.06      4.15 o 
   7  14   5       31.36       42.52      6.98 o 
  -6  15   5       19.26       15.92      3.88 o 
  -5  15   5       18.87       21.81      3.69 o 
  -4  15   5       19.86       12.93      4.02 o 
  -3  15   5       53.11       60.80      4.42 o 
  -2  15   5      182.73      183.79      5.27 o 
  -1  15   5        6.81        3.69      2.68 o 
   0  15   5       23.98       23.09      3.35 o 
   1  15   5       18.17       10.61      3.32 o 
   2  15   5       42.89       41.27      4.00 o 
   3  15   5        1.65        1.67      3.57 o 
   4  15   5        6.53        4.97      3.94 o 
   5  15   5       12.48       11.64      3.47 o 
   6  15   5        6.69        1.30      5.74 o 
  -6  16   5      101.92       99.64      5.14 o 
  -5  16   5       90.75       95.31      6.86 o 
  -4  16   5      203.12      199.78      6.44 o 
  -3  16   5       57.51       60.47      4.40 o 
  -2  16   5       40.61       34.99      3.80 o 
  -1  16   5       21.73       22.98      4.62 o 
   0  16   5        9.89       11.43      3.18 o 
   1  16   5      213.60      228.35      6.02 o 
   2  16   5      121.37      129.78      5.36 o 
   3  16   5       67.80       68.66      4.77 o 
   4  16   5       26.14       21.10      4.40 o 
   5  16   5       14.32       15.77      4.48 o 
   6  16   5        2.38        3.62      6.28 o 
  -6  17   5        1.98        3.93      3.97 o 
  -5  17   5       59.15       54.49      5.16 o 
  -4  17   5       21.77       15.56      4.15 o 
  -3  17   5       23.01       23.23      3.93 o 
  -2  17   5        4.60        3.42      4.33 o 
  -1  17   5        4.55        5.21      4.13 o 
   0  17   5       23.38       17.99      3.35 o 
   1  17   5       19.15       13.19      3.54 o 
   2  17   5       36.60       28.69      3.95 o 
   3  17   5       36.07       32.88      4.87 o 
   4  17   5      255.34      266.64      7.53 o 
   5  17   5       51.35       51.74      5.12 o 
   6  17   5       20.15       11.07      6.17 o 
  -5  18   5        1.21        2.03      4.51 o 
  -4  18   5        8.89        5.45      4.15 o 
  -3  18   5       17.61       18.68      4.01 o 
  -2  18   5        5.27        5.11      4.36 o 
  -1  18   5        5.33        3.87      4.63 o 
   0  18   5      115.81      109.10      6.66 o 
   1  18   5       92.07       77.99      4.64 o 
   2  18   5        4.72        0.89      3.71 o 
   3  18   5        0.75       -0.46      4.01 o 
   4  18   5        1.48        2.80      4.40 o 
   5  18   5        3.77        3.85      4.40 o 
  -5  19   5       24.07       19.02      4.89 o 
  -4  19   5       50.99       41.74      4.98 o 
  -3  19   5       18.83       14.02      5.24 o 
  -2  19   5       26.27       29.51      5.32 o 
  -1  19   5      174.33      178.16      8.05 o 
   0  19   5       16.20       15.99      4.97 o 
   1  19   5        6.84        7.88      3.58 o 
   2  19   5        8.64        2.37      4.54 o 
   3  19   5       10.11        8.05      4.23 o 
   4  19   5        1.04        3.07      4.50 o 
   5  19   5        1.72        8.04      4.86 o 
  -4  20   5       21.09       11.21      5.58 o 
  -3  20   5       13.33        8.98      5.62 o 
  -2  20   5       37.71       36.65      5.79 o 
  -1  20   5       67.41       72.30     14.66 o 
   0  20   5        6.17        7.79      4.73 o 
   1  20   5       60.25       53.90      4.44 o 
   2  20   5        7.32        5.39      3.80 o 
   3  20   5        4.43        4.99      4.38 o 
   4  20   5       33.69       23.08      5.05 o 
  -4  21   5        0.32        3.11      8.30 o 
  -3  21   5       21.41       20.63      5.93 o 
  -2  21   5        7.25       10.30      5.60 o 
  -1  21   5       10.93        7.77      4.09 o 
   0  21   5        1.52        1.30      4.70 o 
   1  21   5        0.24       -1.01      4.90 o 
   2  21   5        0.18        0.56      4.06 o 
   3  21   5        0.07        0.70      4.64 o 
   4  21   5        6.10        6.60      4.90 o 
  -3  22   5        2.09       -0.05      5.86 o 
  -2  22   5       68.45       89.16      7.69 o 
  -1  22   5       48.07       55.17     11.47 o 
   0  22   5        9.31       14.35      4.40 o 
   1  22   5       34.08       33.13      6.12 o 
   2  22   5       55.15       73.65      7.27 o 
   3  22   5       96.57      104.26      6.33 o 
  -2  23   5        8.20        8.33      5.75 o 
  -1  23   5        5.25        3.79      5.73 o 
   0  23   5        0.86        2.29      4.40 o 
   1  23   5       27.93       20.89      6.41 o 
   2  23   5       19.79       18.86      6.55 o 
  -8   0   6        0.20        2.04      8.74 o 
  -7   0   6        3.84        4.71      7.03 o 
  -6   0   6       84.09       84.28      8.36 o 
  -5   0   6      224.65      222.77      9.04 o 
  -4   0   6        7.15        6.99      2.70 o 
  -3   0   6       13.36       13.11      2.68 o 
  -2   0   6        6.62        5.64      2.49 o 
  -1   0   6      216.31      221.48      8.82 o 
   0   0   6       28.95       30.88      3.36 o 
   1   0   6      209.09      233.62      5.78 o 
   2   0   6      295.75      323.64      7.87 o 
   3   0   6      141.87      146.70      5.01 o 
   4   0   6       39.36       34.87      3.76 o 
   5   0   6      358.77      381.08      7.91 o 
   6   0   6       89.26       69.22      8.07 o 
   7   0   6        7.21        5.01      7.26 o 
   8   0   6        5.38        0.05      8.56 o 
  -8   1   6      299.28      334.51     11.33 o 
  -7   1   6      184.05      178.50      8.55 o 
  -6   1   6      102.13      110.77      6.66 o 
  -5   1   6        8.85        8.82      2.94 o 
  -4   1   6      134.73      128.33      3.25 o 
  -3   1   6      150.64      149.65      3.86 o 
  -2   1   6      145.72      145.85      3.23 o 
  -1   1   6      209.01      221.92      4.32 o 
   0   1   6        0.32        1.13      2.04 o 
   1   1   6      137.99      138.13      5.35 o 
   2   1   6        0.99       -0.43      2.05 o 
   3   1   6       57.07       56.58      2.71 o 
   4   1   6      262.63      286.74      5.32 o 
   5   1   6       88.26       86.02      4.40 o 
   6   1   6        7.97        4.83      4.96 o 
   7   1   6       16.82       10.91      4.14 o 
   8   1   6       13.13       13.38      5.72 o 
  -8   2   6        3.45        7.03      6.76 o 
  -7   2   6       16.63       13.78      5.23 o 
  -6   2   6        0.17        0.10      4.71 o 
  -5   2   6      283.80      292.40      6.78 o 
  -4   2   6       66.70       62.33      3.28 o 
  -3   2   6      157.32      159.28      3.93 o 
  -2   2   6      155.57      153.73      3.03 o 
  -1   2   6      242.77      259.79      3.33 o 
   0   2   6      435.08      445.27      4.88 o 
   1   2   6       52.92       60.40      2.67 o 
   2   2   6       34.18       32.07      2.35 o 
   3   2   6        5.42        8.93      2.17 o 
   4   2   6        0.41       -1.11      2.25 o 
   5   2   6       17.49       14.10      3.17 o 
   6   2   6       18.94       16.37      3.64 o 
   7   2   6        5.93        6.91      4.67 o 
   8   2   6        5.92        7.32      5.39 o 
  -8   3   6      220.16      249.96     10.37 o 
  -7   3   6       51.69       44.50      6.32 o 
  -6   3   6      165.20      171.07      7.70 o 
  -5   3   6       68.18       69.31      3.52 o 
  -4   3   6       18.58       13.47      2.64 o 
  -3   3   6      185.92      179.27      4.63 o 
  -2   3   6      193.14      189.39      3.26 o 
  -1   3   6     1009.61     1096.45      6.15 o 
   0   3   6      235.73      238.87      3.34 o 
   1   3   6        0.16        0.50      1.84 o 
   2   3   6        1.39        0.07      1.95 o 
   3   3   6        4.75        2.91      2.04 o 
   4   3   6       67.45       64.27      2.87 o 
   5   3   6       55.92       53.54      4.05 o 
   6   3   6       49.30       44.52      4.40 o 
   7   3   6        6.05        9.56      4.97 o 
   8   3   6       18.06       24.64      4.77 o 
  -8   4   6       49.88       46.56      6.98 o 
  -7   4   6        8.28       10.47      5.35 o 
  -6   4   6      126.72      135.13      7.49 o 
  -5   4   6      258.22      272.98      9.02 o 
  -4   4   6      234.21      245.33      4.97 o 
  -3   4   6        1.42        1.70      2.33 o 
  -2   4   6       13.20        9.70      1.99 o 
  -1   4   6        0.59        0.55      1.93 o 
   0   4   6       11.01        9.02      1.66 o 
   1   4   6       13.51       12.03      1.98 o 
   2   4   6      323.80      343.14      4.70 o 
   3   4   6      331.98      346.53      5.12 o 
   4   4   6       30.42       34.20      3.61 o 
   5   4   6       23.25       17.20      3.76 o 
   6   4   6       24.21       18.18      4.06 o 
   7   4   6       21.43       14.74      5.10 o 
   8   4   6        0.12        1.81      4.46 o 
  -8   5   6        9.91        8.97      6.34 o 
  -7   5   6       74.78       78.08      6.95 o 
  -6   5   6       26.23       27.65      3.47 o 
  -5   5   6        5.97       10.93      2.84 o 
  -4   5   6       80.18       70.84      3.56 o 
  -3   5   6      116.42      110.64      3.65 o 
  -2   5   6       73.75       72.59      2.70 o 
  -1   5   6      931.44     1002.52     11.72 o 
   0   5   6       53.60       51.12      2.06 o 
   1   5   6        0.70        1.43      1.85 o 
   2   5   6      115.29      116.71      2.97 o 
   3   5   6       21.57       19.34      2.21 o 
   4   5   6       39.14       36.16      3.66 o 
   5   5   6       39.15       38.87      4.02 o 
   6   5   6       60.40       58.31      5.97 o 
   7   5   6        4.53        3.68      3.93 o 
   8   5   6        5.23        2.09      5.97 o 
  -8   6   6        0.00        3.57      6.29 o 
  -7   6   6       24.94       26.82      6.03 o 
  -6   6   6       77.01       68.39      4.06 o 
  -5   6   6      102.41      102.48      4.12 o 
  -4   6   6     1144.66     1215.35     10.14 o 
  -3   6   6       43.77       41.93      2.97 o 
  -2   6   6      105.72       96.98      2.90 o 
  -1   6   6        3.47        0.86      2.09 o 
   0   6   6        4.29        3.57      1.75 o 
   1   6   6        0.06        2.44      2.33 o 
   2   6   6      481.55      491.76      4.90 o 
   3   6   6     1058.12     1167.37     11.30 o 
   4   6   6      140.69      144.59      4.96 o 
   5   6   6        9.14       10.85      3.77 o 
   6   6   6       56.92       60.30      4.62 o 
   7   6   6        6.80        2.48      4.24 o 
  -7   7   6        6.92        2.37      5.63 o 
  -6   7   6      180.05      175.49      5.84 o 
  -5   7   6        2.89        4.59      2.81 o 
  -4   7   6       20.63       19.39      3.04 o 
  -3   7   6       16.25       13.41      2.62 o 
  -2   7   6        0.14        0.25      1.96 o 
  -1   7   6       42.76       45.98      2.59 o 
   0   7   6       69.22       59.00      2.66 o 
   1   7   6       65.00       69.34      3.11 o 
   2   7   6      118.38      112.68      4.03 o 
   3   7   6      362.56      361.86      7.10 o 
   4   7   6        9.83       10.73      3.40 o 
   5   7   6       14.11       12.80      3.71 o 
   6   7   6       54.86       51.76      4.81 o 
   7   7   6       17.76       15.44      4.38 o 
  -7   8   6       33.51       31.97      5.99 o 
  -6   8   6       17.25       13.83      3.50 o 
  -5   8   6       46.72       45.57      3.56 o 
  -4   8   6      284.01      278.57      9.41 o 
  -3   8   6      168.46      166.20      5.19 o 
  -2   8   6      246.07      258.37      4.14 o 
  -1   8   6     1220.25     1275.94      8.68 o 
   0   8   6        0.09        0.33      1.80 o 
   1   8   6        2.38        2.56      2.38 o 
   2   8   6        6.35        4.25      2.66 o 
   3   8   6      936.10      955.04      9.33 o 
   4   8   6       22.85       26.49      3.81 o 
   5   8   6       19.37       17.80      3.85 o 
   6   8   6       35.41       31.76      4.65 o 
   7   8   6        8.81        6.97      4.59 o 
  -7   9   6       51.68       63.94      5.67 o 
  -6   9   6       52.07       48.25      4.07 o 
  -5   9   6        1.22        2.81      3.08 o 
  -4   9   6       87.60       79.17      3.89 o 
  -3   9   6        3.04        2.58      2.72 o 
  -2   9   6        0.10        0.80      2.23 o 
  -1   9   6      885.98      953.11      7.58 o 
   0   9   6       69.04       60.91      2.41 o 
   1   9   6      136.02      143.62      4.15 o 
   2   9   6        0.93       -0.66      2.55 o 
   3   9   6       60.27       61.22      3.77 o 
   4   9   6        0.61        0.28      3.47 o 
   5   9   6      124.59      135.42      7.24 o 
   6   9   6      145.61      162.96      6.42 o 
   7   9   6       67.37       75.00      5.59 o 
  -7  10   6        9.02        4.59      3.91 o 
  -6  10   6       72.04       69.81      4.47 o 
  -5  10   6       32.91       25.43      4.01 o 
  -4  10   6        8.98        6.05      2.94 o 
  -3  10   6      347.17      349.47      6.03 o 
  -2  10   6      293.16      295.64      5.24 o 
  -1  10   6        0.27       -0.38      2.18 o 
   0  10   6      348.85      367.73      7.33 o 
   1  10   6      285.01      296.65      5.50 o 
   2  10   6      344.12      363.07      6.15 o 
   3  10   6       11.98        7.45      2.85 o 
   4  10   6       17.21       12.61      3.59 o 
   5  10   6       34.07       29.95      4.43 o 
   6  10   6       27.97       30.82      4.59 o 
   7  10   6       22.33       19.08      4.84 o 
  -7  11   6       85.70       90.77      5.21 o 
  -6  11   6       64.36       66.62      4.38 o 
  -5  11   6       64.42       69.07      4.09 o 
  -4  11   6       58.48       49.90      3.63 o 
  -3  11   6       15.97       14.37      3.07 o 
  -2  11   6      167.82      163.72      3.95 o 
  -1  11   6        1.53        2.29      2.21 o 
   0  11   6        1.02        2.83      2.93 o 
   1  11   6      108.40      110.98      8.81 o 
   2  11   6      310.36      348.62      6.26 o 
   3  11   6       22.62       16.70      3.25 o 
   4  11   6       31.69       17.53      3.20 o 
   5  11   6        9.17        6.45      3.81 o 
   6  11   6        4.99        6.34      4.22 o 
   7  11   6        3.14        2.40      4.60 o 
  -7  12   6       44.53       43.08      4.59 o 
  -6  12   6       37.42       36.11      4.16 o 
  -5  12   6      156.11      169.01      5.42 o 
  -4  12   6      133.19      134.76      4.71 o 
  -3  12   6      290.25      289.75      6.51 o 
  -2  12   6      107.02      104.05      3.49 o 
  -1  12   6       64.59       62.13      3.78 o 
   0  12   6       15.66       15.12      3.08 o 
   1  12   6      128.67      140.66      4.97 o 
   2  12   6      131.90      124.07      4.38 o 
   3  12   6       57.01       48.47      3.68 o 
   4  12   6        0.79        0.62      3.00 o 
   5  12   6        2.41        1.26      3.94 o 
   6  12   6        2.39        2.96      4.25 o 
  -6  13   6       10.64        7.59      3.83 o 
  -5  13   6        8.61        9.85      3.51 o 
  -4  13   6        0.20        2.68      3.17 o 
  -3  13   6       55.28       43.98      4.08 o 
  -2  13   6       18.09       12.92      3.28 o 
  -1  13   6       54.81       46.89      3.66 o 
   0  13   6       47.95       52.47      4.01 o 
   1  13   6       21.55       16.13      3.50 o 
   2  13   6       97.23       96.53      6.23 o 
   3  13   6       38.72       30.11      3.50 o 
   4  13   6        6.72        5.26      3.12 o 
   5  13   6        7.09        4.47      4.04 o 
   6  13   6        2.71        3.68      4.45 o 
  -6  14   6       43.17       52.63      4.72 o 
  -5  14   6       30.50       28.20      4.39 o 
  -4  14   6       72.99       79.81      5.02 o 
  -3  14   6        2.64        4.32      3.64 o 
  -2  14   6        0.13        5.17      4.62 o 
  -1  14   6        1.53        1.06      2.96 o 
   0  14   6      226.67      241.10      6.11 o 
   1  14   6       77.33       73.11      4.47 o 
   2  14   6       29.72       32.16      3.96 o 
   3  14   6       12.26       11.15      3.66 o 
   4  14   6        0.01        0.21      3.18 o 
   5  14   6        0.08        3.83      4.10 o 
   6  14   6        0.01        2.16      4.57 o 
  -6  15   6       26.42       23.42      4.39 o 
  -5  15   6        2.14        3.32      3.79 o 
  -4  15   6       89.33       84.27      5.15 o 
  -3  15   6       80.91       65.46      4.69 o 
  -2  15   6      126.08      135.99      7.32 o 
  -1  15   6       42.42       41.35      5.43 o 
   0  15   6      221.90      225.35      6.03 o 
   1  15   6      112.82      113.59      5.22 o 
   2  15   6       15.74       16.90      3.88 o 
   3  15   6       20.29       11.99      4.01 o 
   4  15   6       28.30       19.36      3.72 o 
   5  15   6        0.02        3.96      4.19 o 
   6  15   6       36.35       46.85      8.22 o 
  -5  16   6       42.91       42.63      4.99 o 
  -4  16   6        2.23        0.92      4.02 o 
  -3  16   6       15.82       13.58      5.13 o 
  -2  16   6       24.97       14.64      4.81 o 
  -1  16   6        1.66        1.71      4.45 o 
   0  16   6        0.00        1.65      3.23 o 
   1  16   6        0.09       -0.03      4.46 o 
   2  16   6       11.35       10.39      3.85 o 
   3  16   6        1.72        2.86      3.84 o 
   4  16   6        4.09        5.92      4.14 o 
   5  16   6        0.48        0.37      4.11 o 
  -5  17   6        2.31        3.29      4.50 o 
  -4  17   6       15.71       12.35      5.11 o 
  -3  17   6       68.39       63.83      7.17 o 
  -2  17   6        0.86        8.60      4.72 o 
  -1  17   6        0.14        3.25      5.05 o 
   0  17   6       34.87       34.37      5.56 o 
   1  17   6       47.46       44.29      4.44 o 
   2  17   6        4.96        4.91      3.79 o 
   3  17   6        0.81        2.59      3.87 o 
   4  17   6       44.90       51.78      5.34 o 
   5  17   6        1.42        1.73      6.14 o 
  -4  18   6       64.31       69.16      6.88 o 
  -3  18   6        1.07        5.94      5.42 o 
  -2  18   6       25.61       21.41      5.29 o 
  -1  18   6        0.08        0.54      5.07 o 
   0  18   6       11.66        9.62      5.25 o 
   1  18   6       45.09       36.20      4.48 o 
   2  18   6       58.87       58.29      5.13 o 
   3  18   6       55.28       48.98      4.99 o 
   4  18   6       74.15       82.96      5.81 o 
  -4  19   6        4.93        6.78      6.17 o 
  -3  19   6       75.56       76.76      7.14 o 
  -2  19   6       97.51       93.05      7.22 o 
  -1  19   6        8.90        8.70      4.98 o 
   0  19   6        0.21        3.31      5.21 o 
   1  19   6       14.43       11.70      3.96 o 
   2  19   6        0.62        4.88      5.21 o 
   3  19   6        0.00        3.29      4.26 o 
   4  19   6        2.79        1.90      4.71 o 
  -3  20   6       82.03      105.09      9.76 o 
  -2  20   6       30.39       28.05      6.24 o 
  -1  20   6        0.08        1.22      5.15 o 
   0  20   6        0.75        6.02      5.26 o 
   1  20   6        0.39       -2.40      5.27 o 
   2  20   6        8.09       12.76      4.15 o 
   3  20   6       59.68       53.79      5.51 o 
  -2  21   6       87.62       88.00     11.20 o 
  -1  21   6       84.05      102.73      7.68 o 
   0  21   6       96.19      116.46      7.96 o 
   1  21   6       66.77       72.28      9.58 o 
   2  21   6       20.53       23.15      9.24 o 
  -1  22   6        2.66        7.11      5.92 o 
   0  22   6       13.02       10.45      6.48 o 
   1  22   6       11.65       10.18      5.94 o 
  -7   1   7       98.70      108.92      7.87 o 
  -6   1   7        8.27        5.02      5.13 o 
  -5   1   7        3.02        3.93      4.43 o 
  -4   1   7      192.55      200.35      7.67 o 
  -3   1   7      146.41      140.68      3.77 o 
  -2   1   7        0.82        2.14      2.14 o 
  -1   1   7      159.34      160.82      3.30 o 
   0   1   7      104.82       98.35      3.47 o 
   1   1   7      462.69      507.73      6.31 o 
   2   1   7       31.12       27.46      2.68 o 
   3   1   7        2.57        0.91      2.49 o 
   4   1   7       18.04       19.68      2.71 o 
   5   1   7        0.44        2.75      4.95 o 
   6   1   7       18.11       12.78      5.15 o 
   7   1   7        0.32        4.78      5.44 o 
  -7   2   7       24.46       27.73      6.38 o 
  -6   2   7        0.06        1.24      4.97 o 
  -5   2   7       43.06       38.04      3.48 o 
  -4   2   7      241.29      236.99      6.65 o 
  -3   2   7      456.24      467.13      7.86 o 
  -2   2   7       56.63       56.33      2.71 o 
  -1   2   7      486.33      535.33      4.91 o 
   0   2   7       77.92       84.40      3.38 o 
   1   2   7        0.01        0.15      2.43 o 
   2   2   7       73.07       71.93      3.18 o 
   3   2   7      350.41      375.00      5.54 o 
   4   2   7      157.08      177.40      5.46 o 
   5   2   7       98.78      101.42      4.87 o 
   6   2   7       75.11       74.74      8.07 o 
   7   2   7       28.18       32.66      6.00 o 
  -7   3   7       40.64       37.78      6.46 o 
  -6   3   7       20.45       19.93      5.25 o 
  -5   3   7       62.77       58.06      3.70 o 
  -4   3   7       49.55       47.31      3.43 o 
  -3   3   7       16.88       15.29      2.81 o 
  -2   3   7        1.86        1.16      1.95 o 
  -1   3   7        0.61        0.55      1.97 o 
   0   3   7       82.04       79.76      2.99 o 
   1   3   7        1.19        0.44      2.27 o 
   2   3   7        2.08        1.45      2.31 o 
   3   3   7       65.40       66.48      3.16 o 
   4   3   7       94.49       89.24      4.54 o 
   5   3   7      143.68      136.54      5.34 o 
   6   3   7        0.09        2.20      7.38 o 
   7   3   7        3.43        4.77      5.49 o 
  -7   4   7       80.77       87.77      7.70 o 
  -6   4   7       32.85       26.66      5.78 o 
  -5   4   7        4.08        1.03      2.94 o 
  -4   4   7      454.64      489.48      7.05 o 
  -3   4   7      251.23      251.07      5.16 o 
  -2   4   7       93.97       94.89      3.17 o 
  -1   4   7       61.18       62.54      2.73 o 
   0   4   7       34.32       33.74      2.61 o 
   1   4   7      102.12       89.54      3.45 o 
   2   4   7       13.64       14.10      2.52 o 
   3   4   7       33.48       30.85      3.77 o 
   4   4   7        0.91        2.60      3.23 o 
   5   4   7        0.26       -0.69      3.39 o 
   6   4   7       97.25      100.36      6.90 o 
   7   4   7        6.16        8.95      5.46 o 
  -7   5   7       51.42       61.87      6.77 o 
  -6   5   7       12.86        9.90      4.50 o 
  -5   5   7        0.82        3.08      3.06 o 
  -4   5   7        6.35        7.27      3.10 o 
  -3   5   7        0.11       -0.03      2.67 o 
  -2   5   7       55.52       53.50      2.81 o 
  -1   5   7       17.88       10.44      2.35 o 
   0   5   7      101.25      111.96      3.35 o 
   1   5   7       93.87       97.68      3.15 o 
   2   5   7       25.10       23.85      2.64 o 
   3   5   7      108.82      114.73      5.01 o 
   4   5   7        0.00        0.20      3.21 o 
   5   5   7        2.33        3.13      3.47 o 
   6   5   7       23.06       22.49      4.35 o 
   7   5   7        0.25       -1.74      5.56 o 
  -7   6   7        0.49        3.46      5.91 o 
  -6   6   7       29.54       28.42      4.80 o 
  -5   6   7       86.28       85.17      4.32 o 
  -4   6   7        4.46        4.24      2.96 o 
  -3   6   7       71.81       69.51      3.66 o 
  -2   6   7       39.95       40.90      2.61 o 
  -1   6   7        1.30       -0.30      2.25 o 
   0   6   7       19.34       17.97      2.85 o 
   1   6   7        1.02        2.75      2.68 o 
   2   6   7       33.11       30.87      3.66 o 
   3   6   7       27.55       28.32      4.08 o 
   4   6   7       13.95       11.85      3.59 o 
   5   6   7        0.41        2.84      3.63 o 
   6   6   7        6.32        7.83      4.20 o 
   7   6   7       12.61        4.60      5.78 o 
  -7   7   7       91.44      106.11      7.69 o 
  -6   7   7       79.68       68.54      4.47 o 
  -5   7   7      182.68      203.67      5.58 o 
  -4   7   7        0.26        0.35      3.07 o 
  -3   7   7        0.04       -0.06      2.82 o 
  -2   7   7       12.27       10.43      2.32 o 
  -1   7   7       19.81       17.55      2.50 o 
   0   7   7       83.11       79.48      3.64 o 
   1   7   7        8.47        6.55      2.81 o 
   2   7   7       52.52       46.91      3.47 o 
   3   7   7      371.93      403.66      7.92 o 
   4   7   7        0.74        0.72      3.75 o 
   5   7   7        5.44        1.81      3.91 o 
   6   7   7        2.43        2.18      4.19 o 
   7   7   7       23.34       13.24      5.97 o 
  -7   8   7        8.84       11.60      6.43 o 
  -6   8   7        0.95        2.35      3.44 o 
  -5   8   7        4.10        3.28      3.45 o 
  -4   8   7      307.67      332.21      6.48 o 
  -3   8   7        4.16        1.56      2.73 o 
  -2   8   7       10.10        7.72      2.54 o 
  -1   8   7      159.68      153.21      3.94 o 
   0   8   7       10.78       13.82      3.25 o 
   1   8   7       57.49       56.62      3.50 o 
   2   8   7       18.09       15.84      3.16 o 
   3   8   7        5.37        2.26      3.54 o 
   4   8   7        9.25        8.52      3.79 o 
   5   8   7       18.09       18.36      4.15 o 
   6   8   7       77.39       85.25      5.88 o 
  -6   9   7        5.72        6.95      3.78 o 
  -5   9   7       44.89       44.66      3.98 o 
  -4   9   7        8.45        7.42      3.36 o 
  -3   9   7       65.12       61.66      4.11 o 
  -2   9   7       10.63        9.70      2.61 o 
  -1   9   7        4.88        4.83      3.13 o 
   0   9   7       10.64       10.60      3.24 o 
   1   9   7      114.56      109.49      4.22 o 
   2   9   7        0.16        1.85      3.00 o 
   3   9   7        4.41        5.04      3.30 o 
   4   9   7        0.10       -0.44      3.62 o 
   5   9   7        3.86        2.73      4.00 o 
   6   9   7       46.18       43.49      5.25 o 
  -6  10   7        2.18       -1.86      3.70 o 
  -5  10   7       17.83       17.41      3.53 o 
  -4  10   7       32.56       32.18      3.64 o 
  -3  10   7      124.18      148.38      4.68 o 
  -2  10   7        5.33        5.75      2.65 o 
  -1  10   7       80.91       89.64      4.60 o 
   0  10   7      150.23      168.15      5.44 o 
   1  10   7      100.46       96.36      4.24 o 
   2  10   7       18.71       10.30      3.05 o 
   3  10   7       19.20       19.16      3.40 o 
   4  10   7        3.77        6.19      3.82 o 
   5  10   7       19.85       21.80      4.62 o 
   6  10   7       53.10       53.16      5.28 o 
  -6  11   7       92.76       97.97      5.20 o 
  -5  11   7       41.99       35.02      4.03 o 
  -4  11   7        3.96        5.29      3.25 o 
  -3  11   7      108.18      122.11      5.13 o 
  -2  11   7       70.11       74.96      5.19 o 
  -1  11   7      616.94      679.83     13.56 o 
   0  11   7      418.90      442.73      7.95 o 
   1  11   7      315.16      344.15      7.38 o 
   2  11   7       51.11       45.94      3.69 o 
   3  11   7       10.27        7.78      3.27 o 
   4  11   7        3.67        4.41      3.94 o 
   5  11   7        9.95        8.21      4.19 o 
   6  11   7        9.03        7.25      4.52 o 
  -6  12   7        1.49        0.51      4.00 o 
  -5  12   7        3.33        3.73      3.58 o 
  -4  12   7       15.70       14.38      3.56 o 
  -3  12   7       43.43       41.09      4.15 o 
  -2  12   7        5.76        4.64      4.60 o 
  -1  12   7      243.50      255.10      6.36 o 
   0  12   7       25.50       28.22      3.91 o 
   1  12   7        0.04        0.08      4.76 o 
   2  12   7        0.05        1.99      3.22 o 
   3  12   7       43.03       37.98      3.85 o 
   4  12   7       57.29       52.24      4.98 o 
   5  12   7        0.91        4.58      4.36 o 
   6  12   7        0.55        1.84      4.61 o 
  -5  13   7       19.27       18.68      3.91 o 
  -4  13   7       41.47       42.00      4.43 o 
  -3  13   7      136.42      133.60     11.25 o 
  -2  13   7       39.88       38.07      5.27 o 
  -1  13   7       22.63       27.03      3.71 o 
   0  13   7      150.02      153.98      5.55 o 
   1  13   7       74.59       79.30      4.75 o 
   2  13   7       80.97       93.14      5.25 o 
   3  13   7        1.23        1.76      4.82 o 
   4  13   7        3.61        4.35      3.59 o 
   5  13   7       19.05       17.01      4.76 o 
  -5  14   7       67.59       68.98      4.81 o 
  -4  14   7       50.72       57.04      6.19 o 
  -3  14   7       64.15       63.38     12.82 o 
  -2  14   7      124.59      133.52      7.56 o 
  -1  14   7        2.92        5.19      4.61 o 
   0  14   7        5.60        5.70      4.42 o 
   1  14   7        5.48        4.80      3.65 o 
   2  14   7      232.97      241.06      7.13 o 
   3  14   7       14.89       14.37      4.18 o 
   4  14   7        0.39       -0.13      3.55 o 
   5  14   7       45.59       42.88      5.34 o 
  -5  15   7       16.15       15.91      4.85 o 
  -4  15   7        3.93       10.64      5.37 o 
  -3  15   7       30.51       32.22      5.81 o 
  -2  15   7       94.70       70.82      6.61 o 
  -1  15   7       56.73       50.53      5.72 o 
   0  15   7        2.73        1.56      3.41 o 
   1  15   7        4.38        7.69      3.44 o 
   2  15   7        1.54       -0.55      4.20 o 
   3  15   7        7.10        5.97      4.10 o 
   4  15   7        7.28        2.41      3.70 o 
   5  15   7        6.73        4.67      4.63 o 
  -4  16   7       51.03       45.40      6.44 o 
  -3  16   7      199.31      230.62      9.33 o 
  -2  16   7      171.53      212.34     10.03 o 
  -1  16   7       27.64       27.27      5.12 o 
   0  16   7       33.89       40.65      5.74 o 
   1  16   7        6.47        6.01      3.91 o 
   2  16   7        9.81        8.95      4.14 o 
   3  16   7        2.41        9.02      4.23 o 
   4  16   7        4.87        6.76      4.62 o 
  -4  17   7       17.26       15.40      5.85 o 
  -3  17   7        0.15        4.60      5.42 o 
  -2  17   7        5.18        6.06      5.29 o 
  -1  17   7        7.42        9.73      5.45 o 
   0  17   7       61.56       63.26      6.48 o 
   1  17   7        2.12        6.48      4.01 o 
   2  17   7       60.62       67.66      5.31 o 
   3  17   7       32.60       25.47      5.13 o 
   4  17   7        1.49        4.86      5.95 o 
  -3  18   7        1.93        4.82      5.93 o 
  -2  18   7        5.57        4.53      5.88 o 
  -1  18   7       43.20       50.30      8.58 o 
   0  18   7        5.58        6.74      5.55 o 
   1  18   7        2.49       -2.07      5.34 o 
   2  18   7        0.40        2.58      4.37 o 
   3  18   7        2.40        1.67      4.53 o 
  -2  19   7       30.68       30.93      6.38 o 
  -1  19   7       16.78       21.36      5.79 o 
   0  19   7        6.35        3.18      5.18 o 
   1  19   7       10.15       10.11      6.00 o 
   2  19   7        7.89        6.58      4.53 o 
  -1  20   7        9.37        5.99      5.76 o 
   0  20   7       16.91       14.28      6.05 o 
   1  20   7        9.21        8.28      6.06 o 
  -6   0   8        5.75        3.02      8.24 o 
  -5   0   8       55.72       54.07      8.63 o 
  -4   0   8      235.98      251.79      9.22 o 
  -3   0   8       16.93       14.75      4.36 o 
  -2   0   8      103.14       99.81      5.74 o 
  -1   0   8      207.63      209.43      7.15 o 
   0   0   8      389.42      436.44      9.19 o 
   1   0   8      134.21      122.88      5.89 o 
   2   0   8        0.28        2.68      3.65 o 
   3   0   8       10.79       10.92      4.16 o 
   4   0   8      127.64      130.56     10.47 o 
   5   0   8       21.18        7.98      7.09 o 
   6   0   8       26.42       31.88      8.98 o 
  -6   1   8       14.87       13.40      5.95 o 
  -5   1   8       49.30       51.82      5.88 o 
  -4   1   8        1.68        0.76      3.06 o 
  -3   1   8        7.78        6.65      3.16 o 
  -2   1   8        2.41        1.44      2.81 o 
  -1   1   8        0.68        0.27      2.40 o 
   0   1   8       49.71       43.34      3.45 o 
   1   1   8       19.31       20.76      2.88 o 
   2   1   8        0.45        0.84      2.62 o 
   3   1   8        0.26        0.57      2.60 o 
   4   1   8       11.66       13.44      4.90 o 
   5   1   8        0.41       -1.63      7.51 o 
   6   1   8        1.42        4.14      5.40 o 
  -6   2   8       36.83       43.65      6.47 o 
  -5   2   8       90.87       87.74      6.46 o 
  -4   2   8      193.93      202.55      5.35 o 
  -3   2   8       13.32       10.46      3.05 o 
  -2   2   8       53.59       47.37      3.06 o 
  -1   2   8        6.90        6.78      2.45 o 
   0   2   8      251.33      260.44      5.46 o 
   1   2   8       56.92       53.09      3.37 o 
   2   2   8        0.42        1.81      2.66 o 
   3   2   8       18.67       13.64      3.65 o 
   4   2   8       10.37        8.71      3.87 o 
   5   2   8       12.48        8.66      4.96 o 
   6   2   8       25.47       25.85      6.42 o 
  -6   3   8      103.36      118.24      7.63 o 
  -5   3   8       71.89       83.95      5.60 o 
  -4   3   8        0.67        0.60      3.18 o 
  -3   3   8        2.45        2.98      2.99 o 
  -2   3   8       13.45        9.81      2.37 o 
  -1   3   8        5.91        4.70      2.19 o 
   0   3   8        1.75        1.10      2.77 o 
   1   3   8       16.02       12.65      2.84 o 
   2   3   8        8.25        9.57      2.77 o 
   3   3   8      138.27      154.47      9.58 o 
   4   3   8      143.24      163.96      5.88 o 
   5   3   8       23.10       25.95      5.69 o 
   6   3   8        6.97        4.79      5.72 o 
  -6   4   8        5.64        3.76      5.83 o 
  -5   4   8       13.02       10.04      4.28 o 
  -4   4   8       28.34       26.94      3.59 o 
  -3   4   8       33.31       32.34      3.40 o 
  -2   4   8       14.93       12.21      2.58 o 
  -1   4   8       21.69       21.32      2.54 o 
   0   4   8        1.49        2.21      2.58 o 
   1   4   8        1.14        0.25      2.72 o 
   2   4   8        1.52        0.64      3.51 o 
   3   4   8        0.07        0.79      3.77 o 
   4   4   8       11.38        9.51      3.89 o 
   5   4   8        2.71        4.88      6.03 o 
   6   4   8        4.18        0.22      7.74 o 
  -6   5   8       20.84       12.32      5.01 o 
  -5   5   8        1.28        1.00      3.37 o 
  -4   5   8       13.71       13.96      3.39 o 
  -3   5   8      104.72      109.06      4.87 o 
  -2   5   8       21.74       18.89      2.73 o 
  -1   5   8        4.08        2.37      2.64 o 
   0   5   8        7.80        8.75      2.76 o 
   1   5   8        4.15        2.41      2.58 o 
   2   5   8       39.03       34.95      3.92 o 
   3   5   8       22.42       16.54      4.05 o 
   4   5   8        9.95        6.32      4.18 o 
   5   5   8        1.88        2.62      3.99 o 
   6   5   8        0.47        0.97      5.36 o 
  -6   6   8       28.01       31.60      5.47 o 
  -5   6   8      102.38       97.80      4.84 o 
  -4   6   8       90.56       80.28      5.02 o 
  -3   6   8      325.28      339.40      6.44 o 
  -2   6   8      297.66      326.93      5.93 o 
  -1   6   8      183.09      191.82      5.92 o 
   0   6   8      823.23      982.15     10.86 o 
   1   6   8        0.51        1.48      3.03 o 
   2   6   8        4.78        4.66      3.46 o 
   3   6   8       59.30       46.74      4.44 o 
   4   6   8      102.54       99.52      5.58 o 
   5   6   8       17.80       18.12      4.53 o 
   6   6   8        5.65        5.91      5.86 o 
  -6   7   8        1.65        4.02      4.65 o 
  -5   7   8       80.10       77.65      4.60 o 
  -4   7   8       45.35       38.07      3.97 o 
  -3   7   8       16.69       12.01      3.23 o 
  -2   7   8       15.98       13.90      2.99 o 
  -1   7   8        0.03       -0.15      3.42 o 
   0   7   8       25.80       27.93      3.48 o 
   1   7   8       32.27       27.08      3.38 o 
   2   7   8       33.82       30.05      4.21 o 
   3   7   8      117.03      113.83      5.56 o 
   4   7   8       15.25       13.80      4.09 o 
   5   7   8        0.88        0.75      4.26 o 
   6   7   8       11.13        5.11      5.88 o 
  -6   8   8       15.01       20.95      5.15 o 
  -5   8   8        3.29        4.19      4.12 o 
  -4   8   8       18.76       10.56      3.48 o 
  -3   8   8      137.47      133.87      4.80 o 
  -2   8   8       51.80       50.62      4.19 o 
  -1   8   8       36.92       34.31      4.00 o 
   0   8   8      113.51      122.99      5.39 o 
   1   8   8        1.39        2.03      3.16 o 
   2   8   8       36.85       42.43      3.88 o 
   3   8   8        0.44        2.34      4.09 o 
   4   8   8       60.91       49.66      4.98 o 
   5   8   8       24.41       23.94      4.89 o 
   6   8   8       33.75       32.61      5.28 o 
  -5   9   8       61.42       63.89      4.60 o 
  -4   9   8       33.92       41.90      4.04 o 
  -3   9   8      168.26      184.52      6.02 o 
  -2   9   8      198.30      205.05      6.47 o 
  -1   9   8        5.41        4.59      3.48 o 
   0   9   8        4.27        4.27      3.53 o 
   1   9   8       16.38       15.86      3.20 o 
   2   9   8      109.36      113.31      4.83 o 
   3   9   8      242.01      264.23      7.37 o 
   4   9   8      101.25       95.92      5.69 o 
   5   9   8        0.52        1.01      4.58 o 
  -5  10   8        2.13        4.81      3.81 o 
  -4  10   8       21.23       18.89      3.72 o 
  -3  10   8       32.94       25.76      5.51 o 
  -2  10   8       14.88       11.47      3.74 o 
  -1  10   8        2.34        0.47      3.37 o 
   0  10   8       30.04       30.31      4.20 o 
   1  10   8       10.29        3.76      3.66 o 
   2  10   8       82.03       61.66      4.20 o 
   3  10   8       54.51       47.44      4.95 o 
   4  10   8       65.29       51.02      5.26 o 
   5  10   8        0.37        1.89      4.55 o 
  -5  11   8       14.63       13.19      4.02 o 
  -4  11   8       60.52       67.91      5.44 o 
  -3  11   8        8.17       12.04      5.34 o 
  -2  11   8       13.66       11.54      4.75 o 
  -1  11   8        4.72        0.48      3.60 o 
   0  11   8        4.23        8.87      3.72 o 
   1  11   8       10.89        9.42      3.71 o 
   2  11   8        7.45        7.72      3.35 o 
   3  11   8       30.59       32.33      4.06 o 
   4  11   8       64.05       54.05      5.48 o 
   5  11   8        2.70        2.75      4.57 o 
  -5  12   8        0.01        2.77      4.02 o 
  -4  12   8        4.22        5.66      5.15 o 
  -3  12   8       51.95       41.39      6.08 o 
  -2  12   8       17.05       13.56      5.08 o 
  -1  12   8       50.07       50.20      5.96 o 
   0  12   8        1.40        5.30      3.60 o 
   1  12   8        8.71        8.22      3.88 o 
   2  12   8        0.37        1.54      3.86 o 
   3  12   8        1.04       -0.37      4.48 o 
   4  12   8       41.47       24.12      5.09 o 
   5  12   8        9.17        3.47      4.62 o 
  -4  13   8        4.74        9.43      5.65 o 
  -3  13   8       52.01       46.39      6.12 o 
  -2  13   8       17.52       15.44      5.66 o 
  -1  13   8       28.37       24.33      5.34 o 
   0  13   8        0.01        0.76      3.82 o 
   1  13   8        4.78        1.38      3.93 o 
   2  13   8        1.22        1.19      4.18 o 
   3  13   8        5.62        4.75      3.73 o 
   4  13   8        0.11        1.83      4.50 o 
  -4  14   8       15.26       15.21      6.27 o 
  -3  14   8        8.46        4.79      5.32 o 
  -2  14   8        1.31        2.97      7.52 o 
  -1  14   8        1.43        4.07      5.17 o 
   0  14   8        4.02        6.00      3.78 o 
   1  14   8       16.82       18.53      4.35 o 
   2  14   8        3.94        6.76      4.17 o 
   3  14   8        6.55        7.69      4.66 o 
   4  14   8        1.44        2.87      4.57 o 
  -3  15   8       11.73        9.50      5.52 o 
  -2  15   8        7.97       12.19      5.78 o 
  -1  15   8        1.52        5.34      5.31 o 
   0  15   8        1.89        5.48      5.29 o 
   1  15   8        3.97        0.72      4.04 o 
   2  15   8       24.10       27.75      5.08 o 
   3  15   8       15.63       20.15      4.82 o 
  -3  16   8        1.61        7.67      5.72 o 
  -2  16   8        0.50       -0.51      5.79 o 
  -1  16   8       26.17       30.31      6.08 o 
   0  16   8        9.67        7.06      5.32 o 
   1  16   8       11.68        6.12      4.33 o 
   2  16   8        0.01       -0.19      4.50 o 
   3  16   8        1.19        5.22      4.71 o 
  -2  17   8      115.02      133.55      8.76 o 
  -1  17   8       10.53        8.90      5.96 o 
   0  17   8       26.74       15.79      6.13 o 
   1  17   8       76.35       64.94      7.11 o 
   2  17   8       31.53       26.08      5.23 o 
   0  18   8        8.06        9.89      5.82 o 
  -5   1   9        4.96        3.75      5.68 o 
  -4   1   9        0.04       -0.99      4.34 o 
  -3   1   9      197.65      209.48      5.82 o 
  -2   1   9      279.65      327.76      6.43 o 
  -1   1   9       22.94       24.91      3.43 o 
   0   1   9       14.15       16.74      3.40 o 
   1   1   9        2.04        2.55      3.09 o 
   2   1   9       37.54       30.55      3.48 o 
   3   1   9        1.92        1.45      4.73 o 
   4   1   9       35.61       33.92      6.38 o 
   5   1   9       20.78       21.26      5.65 o 
  -5   2   9        0.28        5.63      5.80 o 
  -4   2   9        2.87        5.02      4.30 o 
  -3   2   9       17.99       13.30      4.17 o 
  -2   2   9       23.35       27.16      3.72 o 
  -1   2   9       24.95       25.76      3.48 o 
   0   2   9       16.73       13.79      3.41 o 
   1   2   9       26.76       27.56      3.38 o 
   2   2   9       11.04        9.28      3.84 o 
   3   2   9       10.06        7.83      3.90 o 
   4   2   9       14.21       14.99      5.69 o 
   5   2   9        4.33       -1.15      5.54 o 
  -5   3   9        3.22        3.55      4.70 o 
  -4   3   9       59.30       56.68      4.33 o 
  -3   3   9        2.55        1.31      3.31 o 
  -2   3   9        4.16        5.47      4.43 o 
  -1   3   9       17.05       19.51      3.84 o 
   0   3   9       19.73       16.06      3.39 o 
   1   3   9        0.01        0.44      2.99 o 
   2   3   9       15.14       15.74      3.97 o 
   3   3   9        0.03       -1.33      4.75 o 
   4   3   9       18.50       16.11      5.69 o 
   5   3   9       10.48        9.84      5.95 o 
  -5   4   9        0.41        2.95      4.82 o 
  -4   4   9        0.96        0.39      4.00 o 
  -3   4   9        7.29        8.91      3.54 o 
  -2   4   9        0.01        1.06      3.12 o 
  -1   4   9        7.19        8.43      3.77 o 
   0   4   9      124.87      136.05      4.82 o 
   1   4   9       55.88       58.10      4.73 o 
   2   4   9        9.70        9.77      4.01 o 
   3   4   9        8.56        9.37      3.93 o 
   4   4   9        6.20        9.39      5.82 o 
   5   4   9        0.06        3.75      5.80 o 
  -5   5   9        4.92        6.29      4.83 o 
  -4   5   9       67.37       73.12      4.59 o 
  -3   5   9      102.38      102.97      4.75 o 
  -2   5   9       15.41       13.80      3.99 o 
  -1   5   9       32.98       35.42      4.53 o 
   0   5   9        0.23        0.95      3.86 o 
   1   5   9        1.03        0.40      3.89 o 
   2   5   9        4.94        4.85      4.11 o 
   3   5   9        7.82        8.29      4.17 o 
   4   5   9        8.17        9.54      4.24 o 
   5   5   9        0.18        3.62      5.66 o 
  -5   6   9        1.90        1.83      4.81 o 
  -4   6   9        1.52        4.16      3.72 o 
  -3   6   9       22.63       18.75      3.71 o 
  -2   6   9       48.56       39.41      4.46 o 
  -1   6   9        2.57        0.95      3.81 o 
   0   6   9        1.92        2.55      3.28 o 
   1   6   9        0.07       -0.01      3.95 o 
   2   6   9       19.99       12.17      4.00 o 
   3   6   9        1.81        1.21      4.23 o 
   4   6   9        5.85        2.96      4.73 o 
   5   6   9        3.79        6.35      5.76 o 
  -5   7   9        0.58        1.16      4.79 o 
  -4   7   9        1.65        4.78      3.73 o 
  -3   7   9       29.87       37.03      5.62 o 
  -2   7   9        5.62        4.77      3.79 o 
  -1   7   9        5.06        4.17      3.75 o 
   0   7   9        8.61       12.96      4.25 o 
   1   7   9       45.99       41.01      4.76 o 
   2   7   9       16.92       18.38      4.61 o 
   3   7   9       14.50       15.12      4.59 o 
   4   7   9       51.64       47.34      5.23 o 
  -4   8   9        1.16       -2.29      4.38 o 
  -3   8   9        0.27       -1.05      5.17 o 
  -2   8   9       14.93       12.58      4.04 o 
  -1   8   9       21.84       17.94      4.17 o 
   0   8   9       36.21       40.80      4.66 o 
   1   8   9       62.56       67.04      4.46 o 
   2   8   9      188.02      195.38      7.85 o 
   3   8   9      110.89      126.44      6.30 o 
   4   8   9       42.02       42.28      5.48 o 
  -4   9   9        0.30        0.84      5.33 o 
  -3   9   9        1.43        0.67      5.23 o 
  -2   9   9       26.80       25.02      4.27 o 
  -1   9   9       43.67       37.48      4.65 o 
   0   9   9      106.66      109.85      5.67 o 
   1   9   9       22.35       15.59      3.99 o 
   2   9   9       10.50        5.21      4.51 o 
   3   9   9        0.07        0.02      4.66 o 
   4   9   9       17.37        9.64      5.07 o 
  -4  10   9       49.40       44.50      6.58 o 
  -3  10   9        0.67        1.46      5.65 o 
  -2  10   9        7.62        3.71      5.40 o 
  -1  10   9        0.00       -1.26      3.94 o 
   0  10   9       46.03       45.24      4.92 o 
   1  10   9       57.09       62.78      5.23 o 
   2  10   9        3.27        3.60      3.83 o 
   3  10   9       14.21       15.71      4.89 o 
   4  10   9        1.87        0.13      4.78 o 
  -3  11   9      111.82      121.20     10.30 o 
  -2  11   9       37.71       38.32      6.14 o 
  -1  11   9        0.01        2.72      4.05 o 
   0  11   9       36.45       30.67      4.56 o 
   1  11   9        5.59        8.32      4.39 o 
   2  11   9       15.43       14.59      3.92 o 
   3  11   9       24.59       30.72      5.12 o 
  -3  12   9        0.10       -0.47      6.01 o 
  -2  12   9        3.70        8.44      5.73 o 
  -1  12   9        4.77        6.85      5.00 o 
   0  12   9        8.76        6.38      4.39 o 
   1  12   9       10.09       10.58      4.35 o 
   2  12   9        0.27       -0.54      4.53 o 
   3  12   9       10.20       10.95      4.62 o 
  -2  13   9       97.67      107.51      8.12 o 
  -1  13   9        0.24        1.36      5.56 o 
   0  13   9       29.54       21.41      4.83 o 
   1  13   9        2.99        2.33      4.57 o 
   2  13   9       18.51       13.15      4.88 o 
  -2  14   9        5.35        2.41      6.23 o 
  -1  14   9        9.25        9.38      5.91 o 
   0  14   9       30.44       28.22      6.63 o 
   1  14   9       66.55       63.12      5.68 o 
   2  14   9        2.49        4.79      4.80 o 
   0  15   9       19.10       21.23      6.11 o 
  -4   0  10       99.40      122.92     11.23 o 
  -3   0  10       65.11       66.76      6.91 o 
  -2   0  10       61.28       66.21      9.41 o 
  -1   0  10        8.96        5.29      5.02 o 
   0   0  10       41.80       36.04      7.76 o 
   1   0  10      148.70      155.83      7.62 o 
   2   0  10        5.18       10.59      7.11 o 
   3   0  10        0.03        3.98      7.24 o 
  -4   1  10       39.06       35.72      5.52 o 
  -3   1  10       50.06       52.45      6.44 o 
  -2   1  10        3.69        3.35      5.46 o 
  -1   1  10        0.50        0.67      3.72 o 
   0   1  10        2.09        0.51      3.63 o 
   1   1  10       16.29       17.39      4.55 o 
   2   1  10        7.05        7.75      5.19 o 
   3   1  10        0.05        1.83      5.20 o 
  -3   2  10       24.92       23.56      4.97 o 
  -2   2  10        0.09       -3.58      7.70 o 
  -1   2  10       12.72        8.12      4.21 o 
   0   2  10       17.12       13.49      3.75 o 
   1   2  10        1.98        0.52      4.41 o 
   2   2  10        2.88        3.21      4.40 o 
   3   2  10        0.12       -0.61      5.61 o 
  -3   3  10        1.19        3.41      4.62 o 
  -2   3  10       25.84       33.82      8.56 o 
  -1   3  10        6.61        9.90      4.42 o 
   0   3  10        3.93        3.67      3.61 o 
   1   3  10      130.50      153.55     10.25 o 
   2   3  10       27.67       29.35      4.73 o 
   3   3  10        1.51        0.84      5.63 o 
  -3   4  10       87.49       79.75     11.27 o 
  -2   4  10       61.97       53.30      9.84 o 
  -1   4  10        0.53        1.24      5.12 o 
   0   4  10        0.01        1.53      4.42 o 
   1   4  10       13.20       10.92      4.52 o 
   2   4  10        3.35        2.99      4.13 o 
   3   4  10       22.53       22.11      5.82 o 
  -3   5  10        0.52        0.16      5.68 o 
  -2   5  10       37.64       36.22      8.83 o 
  -1   5  10       12.48       15.71      5.41 o 
   0   5  10       20.32       17.54      4.69 o 
   1   5  10       25.99       27.28      4.86 o 
   2   5  10        7.24        8.64      4.56 o 
   3   5  10        0.53        1.55      4.64 o 
  -3   6  10        1.54        4.66      5.56 o 
  -2   6  10        0.74       -0.41      5.13 o 
  -1   6  10       20.01       20.38      5.75 o 
   0   6  10       17.18       11.68      5.24 o 
   1   6  10        0.46        1.90      4.38 o 
   2   6  10        6.94        3.58      4.61 o 
   3   6  10        0.59        5.13      4.88 o 
  -3   7  10       40.91       35.22      6.54 o 
  -2   7  10       28.44       27.24      4.82 o 
  -1   7  10       35.47       29.79      4.87 o 
   0   7  10        0.00       -0.68      5.42 o 
   1   7  10        3.32        1.82      4.41 o 
   2   7  10       21.87       14.80      4.95 o 
  -2   8  10        3.51        3.04      4.36 o 
  -1   8  10        5.21        2.59      4.45 o 
   0   8  10       14.14       10.70      4.75 o 
   1   8  10        8.43       11.74      4.87 o 
   2   8  10        1.22        4.02      4.72 o 
  -2   9  10       31.95       34.75      6.54 o 
  -1   9  10       14.50       15.06      4.66 o 
   0   9  10       36.10       37.30      5.34 o 
   1   9  10       28.71       35.30      6.47 o 
   2   9  10        0.05        1.91      4.91 o 
  -1  10  10        0.00        1.31      4.60 o 
   0  10  10       18.70       16.12      4.97 o 
   1  10  10        3.20        1.25      4.64 o 
                                                 
